# Supplementary material for: Combining microfluidics and RNA-sequencing to assess the inducible defensome of a mushroom against nematodes
Source: BMC Genomics. 2019 Mar 25;20:243. doi: 10.1186/s12864-019-5607-3 (PMC6434838; doi:10.1186/s12864-019-5607-3)
Supplement: Supplementary file 5 — RNA-seq analysis of C. cinerea mycelium challenged by A. avenae. The file includes all DEGs of the C. cinerea together with their relative and absolute expression values and PFAM and GO-term annotations (XLSX 5200 kb) [file 12864_2019_5607_MOESM5_ESM.xlsx]

## Sheet: All genes and READ values
JGI Protein ID	isPresent	2h_log2	2h_fdr	8h_log2	8h_fdr	20h_log2	20h_fdr	Pfam Domain	Pfam Domain Description	Mapping GO ID	Mapping GO Term	Ctrl_1 [normalized count]	Ctrl_2 [normalized count]	Ctrl_3 [normalized count]	2h_1 [normalized count]	2h_2 [normalized count]	2h_3 [normalized count]	8h_1 [normalized count]	8h_2 [normalized count]	8h_3 [normalized count]	20h_1 [normalized count]	20h_2 [normalized count]	20h_3 [normalized count]
72	TRUE	0.2227	0.9999	-1.081	0.006026	-1.118	0.03463	PCI	PCI domain	GO:0003743-IEA;GO:0001731-IEA;GO:0005737-IEA;GO:0016282-IEA;GO:0070321-IEA;GO:0071540-IEA;GO:0071541-IEA;GO:0010494-IEA;GO:0005852-IEA;GO:0033290-IEA;GO:0006412-IEA;GO:0006446-IEA;GO:0006413-IEA	translation initiation factor activity-IEA;formation of translation preinitiation complex-IEA;cytoplasm-IEA;eukaryotic 43S preinitiation complex-IEA;regulation of translation in response to nitrogen starvation-IEA;eukaryotic translation initiation factor 3 complex, eIF3e-IEA;eukaryotic translation initiation factor 3 complex, eIF3m-IEA;cytoplasmic stress granule-IEA;eukaryotic translation initiat…	5338	5759	8290	8230	5639	8871	3095	3338	2717	2625	2136	4086
255	TRUE	-0.006159	0.9999	-0.4473	0.2951	-0.1916	0.7706					537.3	557.5	506.4	443.5	570.8	580.5	394.6	398.5	373.3	470.8	364	554.1
358	TRUE	0.5004	0.9999	1.689	0.0009	0.7911	0.2114					1612	4167	2855	1772	6546	3850	6802	14300	6805	2954	7297	4616
374	TRUE	0.0134	0.9999	0.7938	0.04571	0.04577	0.9519					4288	3901	4100	3393	5407	3592	7026	7174	7125	4534	5090	3013
382	TRUE	-0.2364	0.9999	1.94	3.6e-07	3.046	4.884e-06	adh_short	short chain dehydrogenase			562.7	560.8	525.7	370.9	585.1	438.1	2406	2804	1201	9963	2528	1343
494	FALSE	0.1416		0.01652		-0.0377						0	0	0.7404	0	1.59	1.951	1.087	0	0	0	0	0
711	TRUE	-0.09006	0.9999	-0.347	0.4494	0.1552	0.8243	PIP5K	Phosphatidylinositol-4-phosphate 5-Kinase	GO:0000750-IEA;GO:0000285-IEA;GO:0005739-IEA;GO:0046872-IEA;GO:0070772-IEA;GO:0046488-IEA;GO:0016310-IEA;GO:0032266-IEA;GO:0010008-IEA;GO:0016301-IEA;GO:0016307-IEA;GO:0046854-IEA;GO:0000329-IEA;GO:0005524-IEA;GO:0006995-IEA	pheromone-dependent signal transduction involved in conjugation with cellular fusion-IEA;1-phosphatidylinositol-3-phosphate 5-kinase activity-IEA;mitochondrion-IEA;metal ion binding-IEA;PAS complex-IEA;phosphatidylinositol metabolic process-IEA;phosphorylation-IEA;phosphatidylinositol-3-phosphate binding-IEA;endosome membrane-IEA;kinase activity-IEA;phosphatidylinositol phosphate kinase activity-…	4731	5238	4308	4481	5589	3342	2999	3694	4525	5969	4743	5098
894	TRUE	-0.2768	0.9999	-0.2358	0.7188	0.6449	0.3457					32.5	19.7	8.885	20.31	18.28	6.83	13.05	9.177	24.67	39.04	36.75	34.26
1306	TRUE	0.002226	0.9999	0.2383	0.5814	0.502	0.3036					994.3	892.4	861.1	874.2	957.1	923.9	1182	975.4	1089	1289	1587	1008
1556	TRUE	-0.1266	0.9999	-0.6186	0.09867	-0.2211	0.6994					1013	1370	1061	1168	941.2	1053	719.7	820.7	692.9	906.2	875.8	1147
1859	TRUE	-0.09347	0.9999	-0.04907	0.924	-0.0464	0.9427	DAGK_cat	Diacylglycerol kinase catalytic domain	GO:0016310-IEA;GO:0016301-IEA	phosphorylation-IEA;kinase activity-IEA	1744	1494	1276	1504	1266	1469	1454	1373	1535	1281	1568	1491
2040	TRUE	0.04145	0.9999	-0.1179	0.8354	0.1679	0.816					6171	6185	6385	6436	6090	6809	4861	5967	6440	6125	7160	7633
2218	TRUE	0.1263	0.9999	-0.3215	0.628	0.08595	0.9343	PABP	Poly-adenylate binding protein, unique domain	GO:0007507-IEA;GO:0000166-IEA;GO:0005737-IEA;GO:0003723-IEA;GO:0003676-IEA	heart development-IEA;nucleotide binding-IEA;cytoplasm-IEA;RNA binding-IEA;nucleic acid binding-IEA	25270	27750	35730	29860	32010	35230	24150	21730	25140	34470	30030	29270
2409	TRUE	-0.3085	0.9999	0.06212	0.91	-0.003123	0.9958			GO:0000122-IEA;GO:0003712-IEA;GO:0005829-IEA;GO:0016573-IEA;GO:0017025-IEA;GO:0045944-IEA;GO:0000124-IEA	negative regulation of transcription by RNA polymerase II-IEA;transcription coregulator activity-IEA;cytosol-IEA;histone acetylation-IEA;TBP-class protein binding-IEA;positive regulation of transcription by RNA polymerase II-IEA;SAGA complex-IEA	941.5	1300	1168	944.8	1012	796.1	1440	1109	1012	1116	1158	1111
2422	TRUE	-0.01334	0.9999	0.2935	0.4808	0.4748	0.3534	SRP54	SRP54-type protein, GTPase domain	GO:0005525-IEA;GO:0006614-IEA;GO:0048500-IEA;GO:0003924-IEA;GO:0005829-IEA;GO:0008312-IEA;GO:0005783-IEA	GTP binding-IEA;SRP-dependent cotranslational protein targeting to membrane-IEA;signal recognition particle-IEA;GTPase activity-IEA;cytosol-IEA;7S RNA binding-IEA;endoplasmic reticulum-IEA	2887	3016	3179	2986	3032	3000	3593	3951	3595	4220	4873	3484
2482	TRUE	-0.1724	0.9999	-0.6083	0.2362	0.1427	0.8745					98.52	111.7	79.22	64.12	114.5	74.15	54.36	51.13	74	105.3	101.5	113.4
2587	TRUE	0.2147	0.9999	-0.002026	0.9971	0.3666	0.4683			GO:0016020-IEA;GO:0016021-IEA;GO:0008126-IEA;GO:0004553-IEA;GO:0005576-IEA;GO:0005975-IEA;GO:0016787-IEA;GO:0030248-IEA;GO:0016788-IEA	membrane-IEA;integral component of membrane-IEA;acetylesterase activity-IEA;hydrolase activity, hydrolyzing O-glycosyl compounds-IEA;extracellular region-IEA;carbohydrate metabolic process-IEA;hydrolase activity-IEA;cellulose binding-IEA;hydrolase activity, acting on ester bonds-IEA	1352	1014	1393	1436	1034	1915	1164	1346	1243	1599	1497	1730
2714	TRUE	0.135	0.9999	-0.3144	0.4837	-0.4481	0.4088	DUF2665	Protein of unknown function (DUF2665)	GO:0016020-IEA;GO:0016021-IEA;GO:0005575-ND;GO:0003674-ND;GO:0009306-IEA	membrane-IEA;integral component of membrane-IEA;cellular_component-ND;molecular_function-ND;protein secretion-IEA	651	605.1	801.8	813.3	667.8	790.3	634.9	541.4	473.1	571.4	470.7	452.5
3017	TRUE	0.1377	0.9999	1.978	2.369e-05	1.567	0.01661	DUF2367	Uncharacterized conserved protein (DUF2367)	GO:0016020-IEA;GO:0016021-IEA	membrane-IEA;integral component of membrane-IEA	31.48	26.27	9.625	36.34	29.41	10.73	97.84	123.2	128.9	88.72	125.1	38.99
3150	TRUE	-0.1061	0.9999	-0.6978	0.1056	-0.6618	0.2369	Kinesin	Kinesin motor domain	GO:0000166-IEA;GO:0003777-IEA;GO:0003723-IEA;GO:0008017-IEA;GO:0005874-IEA;GO:0005524-IEA;GO:0007018-IEA	nucleotide binding-IEA;microtubule motor activity-IEA;RNA binding-IEA;microtubule binding-IEA;microtubule-IEA;ATP binding-IEA;microtubule-based movement-IEA	6876	7738	8999	7509	6514	7987	4524	5105	4918	4795	4268	5755
3252	TRUE	-0.1301	0.9999	-0.6644	0.07383	-0.6506	0.1732			GO:0000166-IEA;GO:0003777-IEA;GO:0003723-IEA;GO:0008017-IEA;GO:0005874-IEA;GO:0005524-IEA;GO:0007018-IEA	nucleotide binding-IEA;microtubule motor activity-IEA;RNA binding-IEA;microtubule binding-IEA;microtubule-IEA;ATP binding-IEA;microtubule-based movement-IEA	3886	3765	4852	3544	3581	4328	2357	2989	2533	2343	2344	3211
3371	TRUE	-0.06126	0.9999	-0.4341	0.448	-0.507	0.4796			GO:0005802-IEA;GO:0048015-IEA;GO:0016020-IEA;GO:0016021-IEA;GO:0016310-IEA;GO:0016740-IEA;GO:0016773-IEA;GO:0016301-IEA;GO:0046854-IEA;GO:0004430-IEA;GO:0015171-IEA;GO:0003333-IEA;GO:0005634-IEA;GO:0005622-IEA	trans-Golgi network-IEA;phosphatidylinositol-mediated signaling-IEA;membrane-IEA;integral component of membrane-IEA;phosphorylation-IEA;transferase activity-IEA;phosphotransferase activity, alcohol group as acceptor-IEA;kinase activity-IEA;phosphatidylinositol phosphorylation-IEA;1-phosphatidylinositol 4-kinase activity-IEA;amino acid transmembrane transporter activity-IEA;amino acid transmembran…	181.8	221.7	202.1	202	167.7	211.7	157.6	118	164.8	155	152.2	108.7
3796	TRUE	-0.2245	0.9999	0.0962	0.8735	-0.1255	0.8707	Peptidase_M49	Peptidase family M49	GO:0005737-IEA;GO:0070062-IEA;GO:0008270-IEA;GO:0046872-IEA;GO:0006508-IEA;GO:0005654-IEA;GO:0008239-IEA;GO:0005634-IEA;GO:0005886-IEA	cytoplasm-IEA;extracellular exosome-IEA;zinc ion binding-IEA;metal ion binding-IEA;proteolysis-IEA;nucleoplasm-IEA;dipeptidyl-peptidase activity-IEA;nucleus-IEA;plasma membrane-IEA	5829	6358	7730	5256	5833	5988	6444	8081	6768	5393	5800	6943
4110	TRUE	-0.04861	0.9999	0.5281	0.1816	0.4019	0.4714			GO:0016020-IEA;GO:0016021-IEA	membrane-IEA;integral component of membrane-IEA	3213	2609	3330	3057	2804	3013	4076	4442	4693	3322	5260	3459
4218	TRUE	-0.009113	0.9999	-0.1884	0.7289	-0.3686	0.5714					387	407.2	559	521.5	388.7	441	460.9	315.9	407	422.3	355.2	261.1
4220	TRUE	-0.06438	0.9999	-0.4015	0.3168	-0.505	0.2995					985.2	963.1	1236	1057	992.1	1004	864.3	749.9	789.3	776	693.8	753.8
4369	TRUE	-0.1768	0.9999	1.098	0.007238	-0.784	0.1911					2158	936.8	1031	1418	1030	1209	3121	2817	2925	526.4	1212	630.9
4574	TRUE	0.02475	0.9999	-0.2767	0.4995	-0.3953	0.4033	IF-2B	Initiation factor 2 subunit family	GO:0003743-IEA;GO:0050790-IEA;GO:0005829-IEA;GO:0030234-IEA;GO:0042802-IEA;GO:0019509-IBA;GO:0005085-IEA;GO:0005085-IBA;GO:0032045-IEA;GO:0044237-IEA;GO:0046523-IBA;GO:0005851-IEA;GO:0005851-IBA;GO:0005634-IEA;GO:0006446-IEA;GO:0006446-IBA;GO:0043547-IEA;GO:0006413-IEA	translation initiation factor activity-IEA;regulation of catalytic activity-IEA;cytosol-IEA;enzyme regulator activity-IEA;identical protein binding-IEA;L-methionine salvage from methylthioadenosine-IBA;guanyl-nucleotide exchange factor activity-IEA;guanyl-nucleotide exchange factor activity-IBA;guanyl-nucleotide exchange factor complex-IEA;cellular metabolic process-IEA;S-methyl-5-thioribose-1-ph…	1829	2048	2146	1801	2129	2207	1675	1690	1602	1560	1280	1704
4671	TRUE	-0.06499	0.9999	-0.1872	0.7036	-0.05921	0.9363	Acyltransferase	Acyltransferase	GO:0008152-IEA;GO:0016746-IEA;GO:0016020-IEA;GO:0016021-IEA;GO:0008654-IEA;GO:0016287-IEA;GO:0016740-IEA;GO:0005783-IEA;GO:0004366-IEA	metabolic process-IEA;transferase activity, transferring acyl groups-IEA;membrane-IEA;integral component of membrane-IEA;phospholipid biosynthetic process-IEA;glycerone-phosphate O-acyltransferase activity-IEA;transferase activity-IEA;endoplasmic reticulum-IEA;glycerol-3-phosphate O-acyltransferase activity-IEA	3932	5148	4065	3791	4924	3853	3440	3916	4187	3936	3800	4790
4906	TRUE	0.0761	0.9999	0.1408	0.8083	0.9307	0.2072			GO:0016491-IEA;GO:0055114-IEA;GO:0016788-IEA	oxidoreductase activity-IEA;oxidation-reduction process-IEA;hydrolase activity, acting on ester bonds-IEA	3428	4119	5822	4362	4395	5382	6052	4208	4482	15770	6346	3404
4928	TRUE	0.06111	0.9999	0.1588	0.7263	0.2745	0.6161	MSC	Man1-Src1p-C-terminal domain	GO:0003677-IEA;GO:0070197-IEA;GO:0005635-IEA;GO:0005639-IEA;GO:0016020-IEA;GO:0016021-IEA;GO:0000070-IEA;GO:0072766-IEA;GO:0071765-IEA;GO:0044732-IEA;GO:0043007-IEA;GO:0006998-IEA;GO:0003674-ND	DNA binding-IEA;meiotic attachment of telomere to nuclear envelope-IEA;nuclear envelope-IEA;integral component of nuclear inner membrane-IEA;membrane-IEA;integral component of membrane-IEA;mitotic sister chromatid segregation-IEA;centromere clustering at the mitotic nuclear envelope-IEA;nuclear inner membrane organization-IEA;mitotic spindle pole body-IEA;maintenance of rDNA-IEA;nuclear envelope …	3000	3025	3040	3780	3031	2677	3322	3259	3542	4045	3528	3343
5182	TRUE	0.3536	0.9999	1.305	0.02542	1.557	0.03241	AA_permease	Amino acid permease	GO:0055085-IEA;GO:0016020-IEA;GO:0016021-IEA;GO:0015171-IEA;GO:0005783-IEA;GO:0005794-IEA;GO:0006865-IEA;GO:0006810-IEA;GO:0003333-IEA	transmembrane transport-IEA;membrane-IEA;integral component of membrane-IEA;amino acid transmembrane transporter activity-IEA;endoplasmic reticulum-IEA;Golgi apparatus-IEA;amino acid transport-IEA;transport-IEA;amino acid transmembrane transport-IEA	22120	14700	10380	12490	26780	20900	29160	35440	52110	44290	63540	30520
5370	TRUE	-0.01839	0.9999	0.1301	0.7854	0.02368	0.9705	G-patch	G-patch domain	GO:0000166-IEA;GO:0003723-IEA;GO:0005737-IEA;GO:0005634-IEA;GO:0003676-IEA	nucleotide binding-IEA;RNA binding-IEA;cytoplasm-IEA;nucleus-IEA;nucleic acid binding-IEA	1094	1122	1083	1029	1002	1232	1223	1282	1108	1137	1100	1098
5559	TRUE	0.7251	0.9999	-1.544	0.002427	-1.646	0.00542	ox_reductase_C	Putative oxidoreductase C terminal	GO:0016491-IEA;GO:0055114-IEA	oxidoreductase activity-IEA;oxidation-reduction process-IEA	9124	12280	21790	19320	24230	28050	4637	6535	3620	4643	3284	5773
6030	TRUE	0.05033	0.9999	-0.0969	0.8808	0.3142	0.6642			GO:0016020-IEA;GO:0016021-IEA	membrane-IEA;integral component of membrane-IEA	8972	10180	7927	7745	10480	9817	6887	8212	10220	9641	10170	13590
6218	TRUE	0.1184	0.9999	0.1313	0.8001	0.5024	0.312			GO:0007165-IEA;GO:0050790-IEA;GO:0030289-IEA	signal transduction-IEA;regulation of catalytic activity-IEA;protein phosphatase 4 complex-IEA	3219	3037	2899	3544	3103	3319	2366	3890	3775	4376	3993	4529
6264	TRUE	-0.1621	0.9999	0.1711	0.8072	0.4506	0.5961			GO:0055085-IEA;GO:0016020-IEA;GO:0034220-IEA;GO:0016021-IEA;GO:0034765-IEA;GO:0005244-IEA;GO:0006810-IEA;GO:0006811-IEA;GO:0005216-IEA	transmembrane transport-IEA;membrane-IEA;ion transmembrane transport-IEA;integral component of membrane-IEA;regulation of ion transmembrane transport-IEA;voltage-gated ion channel activity-IEA;transport-IEA;ion transport-IEA;ion channel activity-IEA	69.06	96.88	42.94	47.02	65.19	71.22	57.62	90.46	90.81	69.8	71.75	151.2
6427	TRUE	0.6416	0.9999	0.8355	0.2507	2.161	0.003889	Aminotran_5	Aminotransferase class-V	GO:0030429-IEA;GO:0005737-IEA;GO:0003824-IEA;GO:0019363-IEA;GO:0005739-IEA;GO:0005829-IEA;GO:0034516-IEA;GO:0016787-IEA;GO:0042803-IEA;GO:0030170-IEA;GO:0019805-IEA;GO:0034354-IEA;GO:0034341-IEA;GO:0043420-IEA;GO:0009435-IEA;GO:0005654-IEA;GO:0097053-IEA;GO:0006569-IEA	kynureninase activity-IEA;cytoplasm-IEA;catalytic activity-IEA;pyridine nucleotide biosynthetic process-IEA;mitochondrion-IEA;cytosol-IEA;response to vitamin B6-IEA;hydrolase activity-IEA;protein homodimerization activity-IEA;pyridoxal phosphate binding-IEA;quinolinate biosynthetic process-IEA;'de novo' NAD biosynthetic process from tryptophan-IEA;response to interferon-gamma-IEA;anthranilate met…	4528	1192	636	3458	3606	2863	2825	4262	4275	11490	10560	6331
6654	TRUE	-0.1474	0.9999	-0.4812	0.4553	0.0005226	0.9994					47300	36890	37330	35550	38480	35840	24430	28150	34460	39240	39420	42130
6681	TRUE	0.2257	0.9999	-0.7718	0.08587	-0.7439	0.12	Asn_synthase	Asparagine synthase	GO:0006529-IEA;GO:0005829-IEA;GO:0004066-IEA;GO:0016874-IEA;GO:0005634-IEA	asparagine biosynthetic process-IEA;cytosol-IEA;asparagine synthase (glutamine-hydrolyzing) activity-IEA;ligase activity-IEA;nucleus-IEA	2684	3016	5083	4865	2778	5050	2958	1803	1543	2217	1983	2198
6927	TRUE	0.0315	0.9999	-0.186	0.7182	-0.601	0.241			GO:0046872-IEA;GO:0005509-IEA	metal ion binding-IEA;calcium ion binding-IEA	1175	1066	1968	1614	1124	1588	1322	1311	1064	986.6	755.1	1010
7036	TRUE	0.3884	0.9999	1.311	0.009076	1.652	0.0035	FAD_binding_3	FAD binding domain	GO:0004502-IEA;GO:0031966-IEA;GO:0016491-IEA;GO:0005739-IEA;GO:0050660-IEA;GO:0019363-IEA;GO:0046873-IEA;GO:0016020-IEA;GO:0016021-IEA;GO:0030001-IEA;GO:0055114-IEA;GO:0055085-IEA;GO:0071949-IEA;GO:0019805-IEA;GO:0034354-IEA;GO:0009435-IEA;GO:0043420-IEA;GO:0004497-IEA;GO:0005741-IEA;GO:0006569-IEA	kynurenine 3-monooxygenase activity-IEA;mitochondrial membrane-IEA;oxidoreductase activity-IEA;mitochondrion-IEA;flavin adenine dinucleotide binding-IEA;pyridine nucleotide biosynthetic process-IEA;metal ion transmembrane transporter activity-IEA;membrane-IEA;integral component of membrane-IEA;metal ion transport-IEA;oxidation-reduction process-IEA;transmembrane transport-IEA;FAD binding-IEA;quin…	284.4	111.7	207.3	267.2	183.6	350.3	657.7	561.1	320.6	795	792.7	362.7
7915	TRUE	0.1684	0.9999	0.1449	0.8571	-0.5059	0.5885					46.72	70.61	155.5	100.5	80.29	131.7	114.2	98.32	93.05	85.17	75.25	23.63
8225	TRUE	0.1953	0.9999	1.237	0.01787	0.9572	0.1677	COesterase	Carboxylesterase family	GO:0030855-IEA;GO:0052689-IBA;GO:0005615-IBA;GO:0016787-IEA;GO:0004104-IEA	epithelial cell differentiation-IEA;carboxylic ester hydrolase activity-IBA;extracellular space-IBA;hydrolase activity-IEA;cholinesterase activity-IEA	18250	14880	16420	16030	20260	20490	37370	37100	42310	27180	40390	28140
8296	TRUE	-0.1146	0.9999	0.2304	0.6392	-0.3229	0.6036			GO:0008270-IEA;GO:0003824-IEA;GO:0046872-IEA;GO:0005829-IEA;GO:0003676-IEA	zinc ion binding-IEA;catalytic activity-IEA;metal ion binding-IEA;cytosol-IEA;nucleic acid binding-IEA	515.9	865.4	553.1	588.9	628	569.8	862.1	727.6	685	551.3	424.4	555.3
8610	TRUE	0.02213	0.9999	-0.4183	0.3289	0.2133	0.7604			GO:0003700-IEA;GO:0008270-IEA;GO:0006355-IEA;GO:0043565-IEA	DNA-binding transcription factor activity-IEA;zinc ion binding-IEA;regulation of transcription, DNA-templated-IEA;sequence-specific DNA binding-IEA	1053	1458	1201	1089	1290	1395	718.6	1092	960.8	1013	977.3	2274
8766	TRUE	0.23	0.9999	0.007557	0.9937	0.8285	0.3356	Zn_clus	Fungal Zn(2)-Cys(6) binuclear cluster domain	GO:0003677-IEA;GO:0000981-IEA;GO:0001077-IEA;GO:2000218-IEA;GO:0046872-IEA;GO:0035948-IEA;GO:0035959-IEA;GO:0008270-IEA;GO:0006351-IEA;GO:0006355-IEA;GO:0000978-IEA;GO:0006366-IEA;GO:0045722-IEA;GO:0043565-IEA;GO:0061414-IEA;GO:0005634-IEA;GO:0006357-IEA;GO:0045944-IEA	DNA binding-IEA;DNA-binding transcription factor activity, RNA polymerase II-specific-IEA;DNA-binding transcription activator activity, RNA polymerase II-specific-IEA;negative regulation of invasive growth in response to glucose limitation-IEA;metal ion binding-IEA;positive regulation of gluconeogenesis by positive regulation of transcription from RNA polymerase II promoter-IEA;positive regulatio…	162.5	103.4	29.62	80.16	199.5	68.3	75.01	73.41	148	208.2	209.1	125.2
9036	TRUE	0.08038	0.9999	-0.8525	0.03298	-0.4512	0.4427	HMGL-like	HMGL-like	GO:0009098-IEA;GO:0003824-IEA;GO:0005739-IEA;GO:0019752-IEA;GO:0016740-IEA;GO:0008652-IEA;GO:0009082-IEA;GO:0003852-IEA;GO:0046912-IEA	leucine biosynthetic process-IEA;catalytic activity-IEA;mitochondrion-IEA;carboxylic acid metabolic process-IEA;transferase activity-IEA;cellular amino acid biosynthetic process-IEA;branched-chain amino acid biosynthetic process-IEA;2-isopropylmalate synthase activity-IEA;transferase activity, transferring acyl groups, acyl groups converted into alkyl on transfer-IEA	4019	4208	6415	5712	3600	6255	3164	2769	2164	4150	3249	3260
9054	TRUE	-0.08372	0.9999	-0.01626	0.9762	0.2862	0.6129	DUF1776	Fungal family of unknown function (DUF1776)	GO:0016020-IEA;GO:0016021-IEA	membrane-IEA;integral component of membrane-IEA	3255	3663	3471	3112	3741	2956	3298	3346	3628	4274	3887	4435
9160	FALSE	0		0		0						0	0	0	0	0	0	0	0	0	0	0	0
9181	TRUE	0.6551	0.9999	-0.484	0.4219	0.01765	0.9803					3152	3156	2435	4446	2778	6616	1026	1391	3825	3620	2049	3126
9331	TRUE	-0.1238	0.9999	-0.7645	0.06274	0.1591	0.8055					1434	2252	1631	1006	2233	1626	762.1	963.6	1392	1465	1675	2747
9438	FALSE	0		0		0						0	0	0	0	0	0	0	0	0	0	0	0
9492	TRUE	0.08693	0.9999	1.072	0.001747	0.1221	0.8591	WD40	WD domain, G-beta repeat	GO:0051301-IEA	cell division-IEA	569.8	445	570.1	616.7	449.2	626.4	1174	1251	938.4	534.7	601.1	581.3
9737	TRUE	0.3949	0.9999	0.4773	0.2652	0.2888	0.6609	Fungal_trans	Fungal specific transcription factor domain	GO:0003677-IEA;GO:0000981-IEA;GO:0008270-IEA;GO:0046872-IEA;GO:0006351-IEA;GO:0006355-IEA;GO:0005634-IEA;GO:0006357-IEA	DNA binding-IEA;DNA-binding transcription factor activity, RNA polymerase II-specific-IEA;zinc ion binding-IEA;metal ion binding-IEA;transcription, DNA-templated-IEA;regulation of transcription, DNA-templated-IEA;nucleus-IEA;regulation of transcription by RNA polymerase II-IEA	4567	4053	4225	4773	4970	7190	6279	5737	5876	6775	5333	3539
9822	TRUE	0.4424	0.9999	0.4013	0.2832	0.6343	0.1343			GO:0042578-IEA	phosphoric ester hydrolase activity-IEA	1835	1966	1821	2359	2530	2773	2207	2594	2634	2878	3239	2579
9990	TRUE	0.2494	0.9999	2.643	7.253e-08	6.576	1.303e-29			GO:0004601-IEA;GO:0016491-IEA;GO:0016020-IEA;GO:0016021-IEA;GO:0005509-IEA;GO:0055114-IEA;GO:0098869-IEA	peroxidase activity-IEA;oxidoreductase activity-IEA;membrane-IEA;integral component of membrane-IEA;calcium ion binding-IEA;oxidation-reduction process-IEA;cellular oxidant detoxification-IEA	104.6	129.7	67.38	115.4	108.1	140.5	991.5	313.3	731	14200	11530	5600
10181	TRUE	-0.06717	0.9999	-0.07287	0.8851	-0.5672	0.2402	GDA1_CD39	GDA1/CD39 (nucleoside phosphatase) family	GO:0016020-IEA;GO:0016021-IEA;GO:0016787-IEA	membrane-IEA;integral component of membrane-IEA;hydrolase activity-IEA	942.5	927.7	998.8	1006	860.2	880	925.2	831.1	969.8	631.7	562.6	720.7
10247	TRUE	-0.05848	0.9999	-0.395	0.3507	-0.09569	0.8921	Phosducin	Phosducin	GO:0005737-IEA;GO:0005737-IBA;GO:0008616-IBA;GO:0008479-IBA;GO:1902605-IEA;GO:0001750-IEA;GO:0007601-IEA	cytoplasm-IEA;cytoplasm-IBA;queuosine biosynthetic process-IBA;queuine tRNA-ribosyltransferase activity-IBA;heterotrimeric G-protein complex assembly-IEA;photoreceptor outer segment-IEA;visual perception-IEA	612.4	759.4	821.8	692.5	595.4	825.4	515.3	618.8	528.1	618.7	574.9	843.6
10369	TRUE	-0.2503	0.9999	-0.1718	0.7549	0.2287	0.7633					47.73	50.08	39.24	40.61	42.93	27.32	39.14	34.08	44.85	47.32	61.25	55.53
10452	TRUE	-0.0289	0.9999	0.6663	0.2831	-0.534	0.505	Skp1	Skp1 family, dimerisation domain	GO:0003688-IEA;GO:0031518-IEA;GO:0005829-IEA;GO:0010458-IEA;GO:0017117-IEA;GO:0016567-IEA;GO:0061630-IEA;GO:0060542-IEA;GO:0030163-IEA;GO:0051382-IEA;GO:0007346-IEA;GO:0045841-IEA;GO:0043224-IEA;GO:0006998-IEA;GO:0006511-IEA;GO:0043291-IEA;GO:0005737-IEA;GO:0000086-IEA;GO:0043254-IEA;GO:0031146-IEA;GO:0000082-IEA;GO:0019005-IEA;GO:0016874-IEA;GO:0007096-IEA;GO:0006461-IEA;GO:0045116-IEA;GO:000092…	DNA replication origin binding-IEA;CBF3 complex-IEA;cytosol-IEA;exit from mitosis-IEA;single-stranded DNA-dependent ATP-dependent DNA helicase complex-IEA;protein ubiquitination-IEA;ubiquitin protein ligase activity-IEA;regulation of strand invasion-IEA;protein catabolic process-IEA;kinetochore assembly-IEA;regulation of mitotic cell cycle-IEA;negative regulation of mitotic metaphase/anaphase tra…	31840	29400	35560	32370	31400	31340	53690	57400	42550	19910	22330	24180
10581	TRUE	-0.2112	0.9999	-0.9435	0.04093	-0.3302	0.682					14.22	36.95	17.03	10.69	23.85	20.49	3.261	10.49	7.848	18.93	21	8.271
10606	TRUE	-0.0007699	0.9999	0.1311	0.7845	0.2149	0.7066			GO:0000133-IEA;GO:0043085-IEA;GO:0000131-IEA;GO:0035838-IEA;GO:0035839-IEA;GO:0051286-IEA;GO:0090338-IEA;GO:0032880-IEA;GO:0007121-IEA;GO:2000251-IEA;GO:0007124-IEA;GO:0051017-IEA;GO:0005737-IEA;GO:0005935-IEA;GO:0005934-IEA;GO:0003779-IEA;GO:0005519-IEA;GO:0005816-IEA;GO:0051519-IEA;GO:0030953-IEA;GO:0034652-IEA;GO:0030010-IEA;GO:0043332-IEA;GO:0008047-IEA;GO:0007118-IEA	polarisome-IEA;positive regulation of catalytic activity-IEA;incipient cellular bud site-IEA;growing cell tip-IEA;non-growing cell tip-IEA;cell tip-IEA;positive regulation of formin-nucleated actin cable assembly-IEA;regulation of protein localization-IEA;bipolar cellular bud site selection-IEA;positive regulation of actin cytoskeleton reorganization-IEA;pseudohyphal growth-IEA;actin filament bun…	1016	1237	1223	1169	1174	1139	1168	1285	1358	1152	1203	1654
10617	TRUE	0.2258	0.9999	-0.746	0.1804	1.108	0.188	Peptidase_S8	Subtilase family	GO:0008233-IEA;GO:0005618-IEA;GO:0043581-IEP;GO:0006508-IEA;GO:0016020-IEA;GO:0004252-IEA;GO:0008236-IEA;GO:0005575-ND;GO:0016787-IEA	peptidase activity-IEA;cell wall-IEA;obsolete mycelium development-IEP;proteolysis-IEA;membrane-IEA;serine-type endopeptidase activity-IEA;serine-type peptidase activity-IEA;cellular_component-ND;hydrolase activity-IEA	9063	3860	3525	4607	6567	8060	2072	4253	3471	20980	3301	11030
11074	TRUE	-0.1882	0.9999	-0.4778	0.3958	-1.259	0.02025	Proteasome	Proteasome subunit	GO:0005737-IEA;GO:0043161-IEA;GO:0005829-IEA;GO:0006508-IEA;GO:0005839-IEA;GO:0019773-IEA;GO:0051603-IEA;GO:0016787-IEA;GO:0034515-IEA;GO:0010499-IEA;GO:0008233-IEA;GO:0004175-IEA;GO:0004298-IEA;GO:0000502-IEA;GO:0080129-IEA;GO:0005634-IEA;GO:0006511-IEA	cytoplasm-IEA;proteasome-mediated ubiquitin-dependent protein catabolic process-IEA;cytosol-IEA;proteolysis-IEA;proteasome core complex-IEA;proteasome core complex, alpha-subunit complex-IEA;proteolysis involved in cellular protein catabolic process-IEA;hydrolase activity-IEA;proteasome storage granule-IEA;proteasomal ubiquitin-independent protein catabolic process-IEA;peptidase activity-IEA;endo…	4180	9744	7651	4827	8365	5720	6296	5506	3683	2355	2850	3722
11299	TRUE	0.03741	0.9999	0.07569	0.8809	0.2338	0.6722					2965	2260	2674	2629	2707	2786	3008	2861	2456	3499	3146	2605
11317	TRUE	0.03413	0.9999	0.1698	0.7118	0.3699	0.4763			GO:0000166-IEA;GO:0016310-IEA;GO:0004672-IEA;GO:0016301-IEA;GO:0004674-IEA;GO:0005524-IEA;GO:0006468-IEA	nucleotide binding-IEA;phosphorylation-IEA;protein kinase activity-IEA;kinase activity-IEA;protein serine/threonine kinase activity-IEA;ATP binding-IEA;protein phosphorylation-IEA	1030	1008	1154	1183	1021	1076	1236	1146	1213	1500	1586	1031
11408	TRUE	-0.5798	0.9999	-0.6262	0.1253	-0.1389	0.851	Aa_trans	Transmembrane amino acid transporter protein	GO:0005290-IEA;GO:0015189-IEA;GO:0016020-IEA;GO:0016021-IEA;GO:0005783-IEA;GO:0015171-IEA;GO:1990818-IEA;GO:0005774-IEA;GO:0089707-IEA;GO:0032974-IEA;GO:0061459-IEA;GO:0089708-IEA	L-histidine transmembrane transporter activity-IEA;L-lysine transmembrane transporter activity-IEA;membrane-IEA;integral component of membrane-IEA;endoplasmic reticulum-IEA;amino acid transmembrane transporter activity-IEA;L-arginine transmembrane export from vacuole-IEA;vacuolar membrane-IEA;L-lysine transmembrane export from vacuole-IEA;amino acid transmembrane export from vacuole-IEA;L-arginin…	3103	5345	4964	2229	4261	2459	2886	2889	2904	3642	3709	4743
11832	TRUE	0.3925	0.9999	-1.224	0.0005551	-0.4356	0.4562	WD40	WD domain, G-beta repeat	GO:0005737-IEA;GO:0014909-ISS;GO:0001525-IEA;GO:0005829-IEA;GO:0016020-IEA;GO:0030154-IEA;GO:0045171-IEA;GO:0010595-ISS;GO:0015630-IEA;GO:0007275-IEA;GO:0009986-ISS;GO:0005634-IEA;GO:0005886-IEA	cytoplasm-IEA;smooth muscle cell migration-ISS;angiogenesis-IEA;cytosol-IEA;membrane-IEA;cell differentiation-IEA;intercellular bridge-IEA;positive regulation of endothelial cell migration-ISS;microtubule cytoskeleton-IEA;multicellular organism development-IEA;cell surface-ISS;nucleus-IEA;plasma membrane-IEA	3145	2311	4477	5094	2334	5712	1305	1530	1401	3398	1944	1976
11944	TRUE	0.3719	0.9999	1.388	0.000105	2.177	1.683e-06	Sugar_tr	Sugar (and other) transporter	GO:0022891-IEA;GO:0055085-IEA;GO:0016020-IEA;GO:0016021-IEA;GO:0008643-IEA;GO:0022857-IEA;GO:0006810-IEA;GO:0005215-IEA	transmembrane transporter activity-IEA;transmembrane transport-IEA;membrane-IEA;integral component of membrane-IEA;carbohydrate transport-IEA;transmembrane transporter activity-IEA;transport-IEA;transporter activity-IEA	488.5	348.1	355.4	445.7	671.7	430.3	1155	806.2	1203	1081	2723	1651
12097	TRUE	0.3931	0.9999	-1.118	0.0004192	-0.9092	0.02323					3063	2427	2811	2583	2898	5453	1338	1222	1248	1521	1219	1639
12114	TRUE	0.1322	0.9999	0.06734	0.904	0.1889	0.7945	Peptidase_M50B	Peptidase M50B-like	GO:0016020-IEA;GO:0016021-IEA	membrane-IEA;integral component of membrane-IEA	1904	2779	1683	1493	3244	2222	1851	2049	2771	1188	2792	3211
12161	TRUE	-0.02166	0.9999	-0.2078	0.666	-0.1445	0.8455					839.9	962.2	661.9	597.4	991.3	834.2	605.5	666	857.7	444.8	829.5	932.2
12231	TRUE	0.646	0.9999	3.939	1.384e-26	2.781	1.18e-06					130	116.6	65.15	145.3	168.5	188.3	1879	1806	1505	557.2	1337	400.5
12474	TRUE	-0.2727	0.9999	1.415	0.01229	0.6459	0.469					66.02	27.09	25.91	52.37	15.9	26.34	168.5	131.1	65.03	44.95	130.4	24.81
13094	TRUE	0.262	0.9999	0.2319	0.6459	-0.4387	0.4755	p450	Cytochrome P450	GO:0005506-IEA;GO:0003735-IEA;GO:0046872-IEA;GO:0016491-IEA;GO:0016020-IEA;GO:0016021-IEA;GO:0055114-IEA;GO:0016705-IEA;GO:0020037-IEA;GO:0004497-IEA;GO:0005840-IEA;GO:0006412-IEA;GO:0005622-IEA	iron ion binding-IEA;structural constituent of ribosome-IEA;metal ion binding-IEA;oxidoreductase activity-IEA;membrane-IEA;integral component of membrane-IEA;oxidation-reduction process-IEA;oxidoreductase activity, acting on paired donors, with incorporation or reduction of molecular oxygen-IEA;heme binding-IEA;monooxygenase activity-IEA;ribosome-IEA;translation-IEA;intracellular-IEA	3787	2226	2351	3679	3258	3121	3639	3591	2598	2808	1130	2188
13965	TRUE	-0.09929	0.9999	-0.5383	0.1777	-0.2377	0.6844	Cofilin_ADF	Cofilin/tropomyosin-type actin-binding protein	GO:0097178-IEA;GO:0070062-IEA;GO:0005737-IEA;GO:0051015-IEA;GO:0003779-IEA;GO:0001726-IEA;GO:0005938-IEA;GO:0071800-IEA;GO:0030027-IEA;GO:0016601-IEA;GO:0019904-IEA;GO:0048812-IEA;GO:0006898-IEA;GO:0007416-IEA;GO:0002102-IEA;GO:0005622-IEA	ruffle assembly-IEA;extracellular exosome-IEA;cytoplasm-IEA;actin filament binding-IEA;actin binding-IEA;ruffle-IEA;cell cortex-IEA;podosome assembly-IEA;lamellipodium-IEA;Rac protein signal transduction-IEA;protein domain specific binding-IEA;neuron projection morphogenesis-IEA;receptor-mediated endocytosis-IEA;synapse assembly-IEA;podosome-IEA;intracellular-IEA	3161	3429	4667	3825	2754	3976	2440	2846	2456	3239	2991	3262
14010	TRUE	0.481	0.9999	0.1051	0.8762	1.765	0.006546					25.39	59.93	25.91	40.61	84.27	40	32.61	45.88	43.72	151.4	203.9	88.61
14244	TRUE	-0.164	0.9999	0.06737	0.9193	0.323	0.5926	AMP-binding	AMP-binding enzyme	GO:0008152-IEA;GO:0003824-IEA;GO:0016020-IEA;GO:0005829-IEA;GO:0016021-IEA;GO:0031177-IEA;GO:0016874-IEA	metabolic process-IEA;catalytic activity-IEA;membrane-IEA;cytosol-IEA;integral component of membrane-IEA;phosphopantetheine binding-IEA;ligase activity-IEA	664.2	1197	620.4	568.6	1033	603.9	525.1	966.2	1111	1078	923.1	1089
14270	TRUE	0.000898	0.9999	0.3044	0.5916	0.2901	0.6408	4HBT_2	Thioesterase-like superfamily	GO:0016787-IEA;GO:0016853-IEA	hydrolase activity-IEA;isomerase activity-IEA	567.7	472.1	339.8	422.1	570.8	385.4	334.8	617.5	757.9	522.9	589.7	568.3
14289	TRUE	-0.09552	0.9999	-0.9743	0.01245	-0.3784	0.5508	F-box-like	F-box-like			575.9	1008	767.8	576	794.2	830.3	392.5	355.3	435	436.5	532	818.8
14331	TRUE	0.03292	0.9999	-0.7335	0.1804	-0.5171	0.5329	E1-E2_ATPase	E1-E2 ATPase	GO:0000166-IEA;GO:0046872-IEA;GO:0051453-IBA;GO:0016020-IEA;GO:0016021-IEA;GO:0043231-IBA;GO:0016787-IEA;GO:0016887-IEA;GO:0015992-IEA;GO:0008553-IEA;GO:0008553-IBA;GO:1902600-IEA;GO:1902600-IBA;GO:0006810-IEA;GO:0006811-IEA;GO:0005887-IBA;GO:0005524-IEA;GO:0006754-IEA	nucleotide binding-IEA;metal ion binding-IEA;regulation of intracellular pH-IBA;membrane-IEA;integral component of membrane-IEA;intracellular membrane-bounded organelle-IBA;hydrolase activity-IEA;ATPase activity-IEA;proton transmembrane transport-IEA;proton-exporting ATPase activity, phosphorylative mechanism-IEA;proton-exporting ATPase activity, phosphorylative mechanism-IBA;proton transmembrane…	19900	29660	26160	20740	31370	25340	16820	14930	13780	18710	22890	11130
14413	TRUE	-0.05346	0.9999	-0.5309	0.226	-0.3546	0.5354			GO:0016020-IEA;GO:0016021-IEA;GO:0042254-IEA;GO:0003674-ND	membrane-IEA;integral component of membrane-IEA;ribosome biogenesis-IEA;molecular_function-ND	584	756.2	543.4	447.8	705.9	658.6	369.6	394.6	530.3	485	517.1	456.1
14442	TRUE	0.5991	0.9999	0.1236	0.869	-0.8726	0.1932	COesterase	Carboxylesterase family	GO:0006281-IEA;GO:0090305-IEA;GO:0004519-IEA;GO:0003684-IEA;GO:0016787-IEA;GO:0005634-IEA	DNA repair-IEA;nucleic acid phosphodiester bond hydrolysis-IEA;endonuclease activity-IEA;damaged DNA binding-IEA;hydrolase activity-IEA;nucleus-IEA	240.7	167.5	439.8	806.9	227.4	279	406.6	222.9	297.1	143.1	143.5	161.9
14629	TRUE	-0.1831	0.9999	-0.3103	0.4746	-1.103	0.01128					1151	1495	1336	1255	1244	1012	1272	930.8	1002	615.1	457.6	752.6
14631	TRUE	-0.2817	0.9999	-0.4441	0.2726	-1.275	0.009235					663.2	720.9	754.5	521.5	728.2	504.4	566.4	470.6	526.9	201.1	251.1	407.6
14921	TRUE	0.3003	0.9999	0.1842	0.8011	1.137	0.1044					39.61	64.04	23.69	42.75	56.44	63.42	22.83	65.55	60.54	54.42	115.5	140.6
15000	TRUE	0.009501	0.9999	0.558	0.1829	1.635	0.001289	F-box-like	F-box-like			898.8	463.1	661.2	905.2	594.6	545.4	985	1079	927.2	3295	1917	1118
15093	TRUE	0.439	0.9999	1.17	0.003878	0.9038	0.08163					394.1	235.6	285.8	451	399.1	402.9	553.4	662	880.1	658.9	615.1	454.9
15443	TRUE	-0.6769	0.9999	2.406	0.000158	1.075	0.1691	Chitin_synth_1	Chitin synthase	GO:0016758-IEA;GO:0016020-IEA;GO:0016021-IEA;GO:0006031-IEA;GO:0016740-IEA;GO:0004100-IEA	transferase activity, transferring hexosyl groups-IEA;membrane-IEA;integral component of membrane-IEA;chitin biosynthetic process-IEA;transferase activity-IEA;chitin synthase activity-IEA	15330	4364	4891	7850	3058	4550	56870	37850	35720	17640	22850	11110
16009	TRUE	-0.01238	0.9999	-0.29	0.4612	-0.4377	0.3337	Nop	snoRNA binding domain, fibrillarin	GO:0000398-IEA;GO:0000398-IBA;GO:0000244-IEA;GO:0071011-IBA;GO:0043021-IEA;GO:0030529-IEA;GO:0019013-IEA;GO:0046540-IEA;GO:0071166-IEA;GO:0070990-IEA;GO:0097526-IBA;GO:0030621-IEA;GO:0071339-IEA;GO:0030622-IEA;GO:0005690-IBA;GO:0060041-IEA;GO:0016607-IEA;GO:0015030-IEA;GO:0044822-IEA;GO:0005687-IEA;GO:0005687-IBA;GO:0005634-IEA	mRNA splicing, via spliceosome-IEA;mRNA splicing, via spliceosome-IBA;spliceosomal tri-snRNP complex assembly-IEA;precatalytic spliceosome-IBA;ribonucleoprotein complex binding-IEA;ribonucleoprotein complex-IEA;viral nucleocapsid-IEA;U4/U6 x U5 tri-snRNP complex-IEA;ribonucleoprotein complex localization-IEA;snRNP binding-IEA;spliceosomal tri-snRNP complex-IBA;U4 snRNA binding-IEA;MLL1 complex-IE…	2278	2227	2163	2397	2090	2142	1737	1890	1821	1605	1398	1879
16197	TRUE	-0.05055	0.9999	-0.1027	0.8488	0.04041	0.9582	RGS	Regulator of G protein signaling domain	GO:0005737-IEA;GO:0090029-IEA;GO:0060240-IEA;GO:0016020-IEA;GO:0005829-IEA;GO:0016021-IEA;GO:0010969-IEA;GO:0035556-IEA;GO:0005634-IEA;GO:0005622-IEA	cytoplasm-IEA;negative regulation of pheromone-dependent signal transduction involved in conjugation with cellular fusion-IEA;negative regulation of signal transduction involved in conjugation with cellular fusion-IEA;membrane-IEA;cytosol-IEA;integral component of membrane-IEA;regulation of pheromone-dependent signal transduction involved in conjugation with cellular fusion-IEA;intracellular sign…	5302	4676	4962	4530	4779	5141	4751	4553	4607	4666	6278	4344
16198	TRUE	0.04668	0.9999	0.7069	0.07183	0.1309	0.8415	Cyt-b5	Cytochrome b5-like Heme/Steroid binding domain	GO:0008150-ND;GO:0016491-IEA;GO:0016020-IEA;GO:0016020-IBA;GO:0016021-IEA;GO:0020037-IBA;GO:0012505-IBA;GO:0055114-IEA;GO:0005575-ND;GO:0004146-IEA	biological_process-ND;oxidoreductase activity-IEA;membrane-IEA;membrane-IBA;integral component of membrane-IEA;heme binding-IBA;endomembrane system-IBA;oxidation-reduction process-IEA;cellular_component-ND;dihydrofolate reductase activity-IEA	2058	1183	1159	1488	1697	1362	2350	2390	2459	1625	1636	1529
16349	TRUE	-0.07285	0.9999	-1.002	0.02625	-0.3064	0.6452					313.8	491	470.9	345.2	453.9	413.7	173.9	187.5	261.2	324.1	339.5	356.8
16417	TRUE	-0.1316	0.9999	-0.9436	0.08723	-1.122	0.0584					365.6	579.6	1232	535.4	967.5	482.9	511	283.2	324	352.5	287	342.6
16490	TRUE	0.009117	0.9999	0.264	0.6091	-0.984	0.0743					699.8	395.7	591.6	689.3	399.1	618.6	853.4	660.7	516.8	205.8	249.4	376.9
16520	TRUE	0.03508	0.9999	-0.1192	0.8376	0.6063	0.2807	FAD_binding_3	FAD binding domain	GO:0071949-IEA;GO:0016491-IEA;GO:0016020-IEA;GO:0016021-IEA;GO:0016829-IEA;GO:0055114-IEA;GO:0004497-IEA	FAD binding-IEA;oxidoreductase activity-IEA;membrane-IEA;integral component of membrane-IEA;lyase activity-IEA;oxidation-reduction process-IEA;monooxygenase activity-IEA	305.7	388.3	419.8	320.6	386.4	437.1	371.8	327.7	324	768.9	506.6	430.1
16635	TRUE	0.1612	0.9999	-0.1745	0.7491	-1.185	0.0121	PPR_3	Pentatricopeptide repeat domain	GO:0008270-IEA	zinc ion binding-IEA	607.3	520.5	684.1	844.3	566.8	628.3	730.6	457.5	413.7	274.5	217.9	284.7
16780	TRUE	0.4163	0.9999	0.09147	0.8665	-1.059	0.02879	Ribosomal_L12	Ribosomal protein L7/L12 C-terminal domain	GO:0003735-IEA;GO:0005739-IEA;GO:0005840-IEA;GO:0009060-IEA;GO:0006412-IEA;GO:0042645-IEA;GO:0042645-IDA;GO:0005622-IEA	structural constituent of ribosome-IEA;mitochondrion-IEA;ribosome-IEA;aerobic respiration-IEA;translation-IEA;mitochondrial nucleoid-IEA;mitochondrial nucleoid-IDA;intracellular-IEA	2003	1130	1765	2486	2069	2011	1937	1559	1723	702.7	551.2	1063
16800	TRUE	-0.1437	0.9999	1.033	0.009473	1.156	0.06894			GO:0016020-IEA;GO:0016021-IEA	membrane-IEA;integral component of membrane-IEA	288.4	252.1	264.3	169.9	263.9	291.7	590.3	432.6	653.6	270.9	470.7	1066
17195	TRUE	0.08338	0.9999	0.2134	0.739	-0.2751	0.7296					67.03	98.52	54.05	56.64	97.78	79.03	80.45	72.1	106.5	62.7	45.5	67.35
17240	TRUE	-0.2089	0.9999	-1.074	0.01074	-0.3867	0.5395					376.8	569.8	411.7	314.2	439.6	417.6	200	220.2	209.7	336	311.5	378.1
17307	TRUE	0.04911	0.9999	0.7511	0.06461	0.3756	0.5307			GO:0003743-IEA;GO:0006413-IEA	translation initiation factor activity-IEA;translational initiation-IEA	454	384.2	398.3	499.1	438.8	345.4	873	689.6	538.1	496.9	658	449
17315	TRUE	-0.06591	0.9999	-0.2541	0.5631	-0.1394	0.8315			GO:0016020-IEA;GO:0016021-IEA	membrane-IEA;integral component of membrane-IEA	1059	1280	1285	1175	1161	1134	1149	983.2	902.5	1397	1137	744.4
17360	TRUE	-0.09825	0.9999	0.235	0.6168	0.303	0.6223	RCC1	Regulator of chromosome condensation (RCC1) repeat	GO:0005739-IEA;GO:0016020-IEA;GO:0034551-IEA;GO:0016021-IEA;GO:0031305-IEA	mitochondrion-IEA;membrane-IEA;mitochondrial respiratory chain complex III assembly-IEA;integral component of membrane-IEA;integral component of mitochondrial inner membrane-IEA	811.5	642.9	507.2	734.2	588.3	512.2	843.6	760.4	708.6	1039	691.2	684.1
17380	TRUE	-0.1765	0.9999	-0.2428	0.6785	-0.9696	0.1391					43.67	18.88	25.17	17.1	29.41	27.32	15.22	24.91	29.15	4.732	7	18.9
17387	TRUE	0.1365	0.9999	0.4109	0.3903	-0.5989	0.2662	ERG2_Sigma1R	ERG2 and Sigma1 receptor like protein	GO:0016020-IEA;GO:0016021-IEA;GO:0006696-IEA;GO:0000247-IEA;GO:0016853-IEA	membrane-IEA;integral component of membrane-IEA;ergosterol biosynthetic process-IEA;C-8 sterol isomerase activity-IEA;isomerase activity-IEA	1193	760.3	827.8	1104	1057	903.4	1647	1190	868.9	793.8	592.4	433.6
17515	TRUE	-0.005336	0.9999	-0.3163	0.4657	-0.3391	0.5396	SH3_1	SH3 domain	GO:0030702-IEA;GO:0051286-IEA;GO:0005509-IEA;GO:0035556-IEA;GO:0008150-ND;GO:0005085-IEA;GO:0005089-IEA;GO:0000775-IEA;GO:0006897-IEA;GO:0005622-IEA;GO:0043547-IEA;GO:0006974-IEA;GO:0051016-IEA;GO:0005737-IEA;GO:0000781-IEA;GO:0003779-IEA;GO:0051015-IEA;GO:0005938-IEA;GO:0071963-IEA;GO:0030479-IEA;GO:0035023-IEA;GO:0032153-IEA;GO:0008104-IEA;GO:0043332-IEA;GO:0006348-IEA;GO:0003674-ND;GO:0000147-…	chromatin silencing at centromere-IEA;cell tip-IEA;calcium ion binding-IEA;intracellular signal transduction-IEA;biological_process-ND;guanyl-nucleotide exchange factor activity-IEA;Rho guanyl-nucleotide exchange factor activity-IEA;chromosome, centromeric region-IEA;endocytosis-IEA;intracellular-IEA;positive regulation of GTPase activity-IEA;cellular response to DNA damage stimulus-IEA;barbed-en…	1798	2145	2994	2272	2139	2524	1749	2077	1741	1883	1342	2219
17623	TRUE	-0.01432	0.9999	-0.136	0.7602	0.2303	0.6689					2273	2323	2664	2467	2342	2398	2312	2080	2211	2965	2887	2627
17868	FALSE	0		0		0						0	0	0	0	0	0	0	0	0	0	0	0
18280	TRUE	0.1961	0.9999	-0.1774	0.8187	0.04349	0.9571	Peptidase_S8	Subtilase family	GO:0008233-IEA;GO:0006508-IEA;GO:0008236-IEA;GO:0004252-IEA;GO:0016787-IEA	peptidase activity-IEA;proteolysis-IEA;serine-type peptidase activity-IEA;serine-type endopeptidase activity-IEA;hydrolase activity-IEA	308.7	357.1	451.6	381.5	504	400	597.9	191.4	195.1	412.9	342.1	392.3
18408	TRUE	-0.05963	0.9999	1.026	0.006604	1.302	0.04498			GO:0016020-IEA;GO:0016021-IEA	membrane-IEA;integral component of membrane-IEA	3111	2865	3567	3558	2346	3296	7240	6134	6092	13340	2902	7239
19106	TRUE	-0.1709	0.9999	-1.068	0.004687	-0.9988	0.04056	PI3_PI4_kinase	Phosphatidylinositol 3- and 4-kinase	GO:0005525-IEA;GO:0000077-IEA;GO:0006614-IEA;GO:0032407-IEA;GO:0003924-IEA;GO:0005829-IEA;GO:1904291-IEA;GO:0034644-IEA;GO:0031573-IEA;GO:0016740-IEA;GO:0016301-IEA;GO:0016301-IBA;GO:0032405-IEA;GO:0018105-IEA;GO:0016605-IEA;GO:0008270-IEA;GO:0008156-IEA;GO:0090399-IEA;GO:0046777-IEA;GO:0005047-IEA;GO:0004672-IEA;GO:0006975-IEA;GO:0006810-IEA;GO:0004674-IEA;GO:0005785-IEA;GO:0005524-IEA;GO:000367…	GTP binding-IEA;DNA damage checkpoint-IEA;SRP-dependent cotranslational protein targeting to membrane-IEA;MutSalpha complex binding-IEA;GTPase activity-IEA;cytosol-IEA;positive regulation of mitotic DNA damage checkpoint-IEA;cellular response to UV-IEA;intra-S DNA damage checkpoint-IEA;transferase activity-IEA;kinase activity-IEA;kinase activity-IBA;MutLalpha complex binding-IEA;peptidyl-serine p…	3248	5708	5406	5016	3767	4023	2532	2057	2245	2351	1832	2940
19393	TRUE	0.05249	0.9999	-0.4381	0.5239	0.1928	0.8575					48.75	107.6	38.5	51.3	81.88	69.27	20.66	47.19	68.39	30.76	78.75	114.6
19505	TRUE	0.1273	0.9999	-1.145	0.007352	-1.304	0.01764	eIF-3_zeta	Eukaryotic translation initiation factor 3 subunit 7 (eIF-3)	GO:0003743-IEA;GO:0003743-IBA;GO:0001731-IEA;GO:0005737-IEA;GO:0001732-IEA;GO:0016282-IEA;GO:0005829-IEA;GO:0071540-IEA;GO:0016020-IEA;GO:0071541-IEA;GO:0005852-IEA;GO:0005852-IBA;GO:0044822-IEA;GO:0033290-IEA;GO:0005634-IEA;GO:0006412-IEA;GO:0006413-IEA;GO:0006446-IEA	translation initiation factor activity-IEA;translation initiation factor activity-IBA;formation of translation preinitiation complex-IEA;cytoplasm-IEA;formation of cytoplasmic translation initiation complex-IEA;eukaryotic 43S preinitiation complex-IEA;cytosol-IEA;eukaryotic translation initiation factor 3 complex, eIF3e-IEA;membrane-IEA;eukaryotic translation initiation factor 3 complex, eIF3m-IE…	7940	7408	12300	11390	6792	12200	4257	4219	4016	3680	2487	4934
19587	TRUE	-0.1194	0.9999	-0.2068	0.627	0.09567	0.8775					2427	2938	2575	2559	2556	2207	2219	2212	2446	2885	2799	2754
19597	TRUE	-0.6628	0.9999	-1.078	0.07592	-5.398	3.495e-16					13030	2947	6252	8405	840.3	4938	2362	4816	3334	162.1	253.7	81.52
19646	TRUE	-0.1257	0.9999	-0.6555	0.1073	-0.1253	0.8687	Aldedh	Aldehyde dehydrogenase family			5762	5650	3826	4747	4927	4304	2884	3365	3414	4881	3690	5293
19663	TRUE	-0.497	0.9999	0.8229	0.08987	0.08732	0.901	FAA_hydrolase	Fumarylacetoacetate (FAA) hydrolase family	GO:0008152-IEA;GO:0003677-IEA;GO:0008270-IEA;GO:0003824-IEA;GO:0006351-IEA;GO:0016787-IEA;GO:0005634-IEA	metabolic process-IEA;DNA binding-IEA;zinc ion binding-IEA;catalytic activity-IEA;transcription, DNA-templated-IEA;hydrolase activity-IEA;nucleus-IEA	2593	1190	1697	1692	1051	1150	4428	3495	1793	2358	1958	1484
19828	TRUE	-0.02217	0.9999	0.1276	0.7795	0.4224	0.4162	Btz	CASC3/Barentsz eIF4AIII binding			2338	1984	2463	2412	1886	2407	2645	2429	2340	3481	3481	2109
19992	TRUE	-0.09008	0.9999	-0.1406	0.7673	0.06601	0.915	DUF3661	Vaculolar membrane protein	GO:0003755-IEA;GO:0016020-IEA;GO:0016021-IEA;GO:0000329-IEA;GO:0000413-IEA;GO:0016853-IEA;GO:0006457-IEA	peptidyl-prolyl cis-trans isomerase activity-IEA;membrane-IEA;integral component of membrane-IEA;fungal-type vacuole membrane-IEA;protein peptidyl-prolyl isomerization-IEA;isomerase activity-IEA;protein folding-IEA	1900	1671	1476	1440	1720	1583	1280	1673	1623	1748	1573	1927
19993	TRUE	-0.006141	0.9999	-0.7338	0.0475	-0.6586	0.1403	DUF2009	Protein of unknown function (DUF2009)	GO:0008270-IEA;GO:0005622-IEA	zinc ion binding-IEA;intracellular-IEA	2379	1672	2514	2478	1347	2749	1234	1492	1211	1463	1093	1568
20408	FALSE	-0.04012		0.02624		-0.0377						0	0	0.7404	0	0	0	0	1.311	0	0	0	0
20515	TRUE	-0.04291	0.9999	-0.3336	0.5295	-0.2389	0.7537					33.52	59.93	43.68	26.72	46.11	59.51	30.44	27.53	44.85	42.59	35.87	33.08
20671	TRUE	0.204	0.9999	-0.3803	0.5267	-0.04347	0.9603					277.3	241.4	222.9	253.3	265.5	340.5	129.4	182.2	251.1	221.2	194.2	297.7
20681	TRUE	-0.001475	0.9999	-0.526	0.2908	-0.4805	0.4712					365.6	372.7	369.5	321.7	315.6	472.2	197.9	221.6	340.8	210.6	200.4	368.6
20997	TRUE	0.3846	0.9999	-0.4864	0.3311	-0.6429	0.2302	GDPD	Glycerophosphoryl diester phosphodiesterase family	GO:0006629-IEA;GO:0016020-IEA;GO:0016021-IEA;GO:0008081-IEA;GO:0008889-IEA	lipid metabolic process-IEA;membrane-IEA;integral component of membrane-IEA;phosphoric diester hydrolase activity-IEA;glycerophosphodiester phosphodiesterase activity-IEA	3872	1511	2401	4153	3215	2834	1327	2189	2030	1334	1681	1922
21129	FALSE	0		0.06246		0						0	0	0	0	0	0	0	1.311	0	0	0	0
21235	TRUE	-0.0425	0.9999	-0.5975	0.09214	-0.44	0.3463			GO:0046872-IEA;GO:0003676-IEA	metal ion binding-IEA;nucleic acid binding-IEA	2091	2620	2672	2502	2343	2343	1618	1483	1769	1871	1571	1960
21606	TRUE	-0.3395	0.9999	-0.7865	0.03365	-0.2292	0.6821			GO:0005737-IEA;GO:0000142-IEA;GO:0031146-IEA;GO:0030674-IEA;GO:0019005-IEA;GO:0016874-IEA;GO:0016567-IEA;GO:0071406-IEA;GO:0000209-IEA;GO:0005634-IEA;GO:0004842-IEA;GO:0000751-IEA;GO:0006974-IEA	cytoplasm-IEA;cellular bud neck contractile ring-IEA;SCF-dependent proteasomal ubiquitin-dependent protein catabolic process-IEA;protein binding, bridging-IEA;SCF ubiquitin ligase complex-IEA;ligase activity-IEA;protein ubiquitination-IEA;cellular response to methylmercury-IEA;protein polyubiquitination-IEA;nucleus-IEA;ubiquitin-protein transferase activity-IEA;mitotic cell cycle G1 arrest in res…	1871	3048	2406	1573	2264	1945	1310	1264	1660	2070	1827	2306
21836	TRUE	0.4958	0.9999	-0.6121	0.1127	-0.4654	0.3796	Kri1_C	KRI1-like family C-terminal	GO:0044732-IEA;GO:0044822-IEA;GO:0005730-IEA;GO:0005634-IEA	mitotic spindle pole body-IEA;RNA binding-IEA;nucleolus-IEA;nucleus-IEA	1197	772.6	1107	1773	744.1	1862	737.1	616.1	649.1	852.9	620.4	736.1
22000	TRUE	0.3936	0.9999	0.0124	0.9856	1.15	0.008668					2333	2273	1760	2416	3795	2146	1118	2079	3224	3788	4345	5909
22005	TRUE	0.232	0.9999	0.3363	0.5363	0.7261	0.2476					9.141	12.32	11.85	9.619	23.05	10.73	9.784	13.11	26.91	24.84	16.62	31.9
22033	TRUE	0.2133	0.9999	0.2909	0.5604	-0.1888	0.7939					402.2	348.1	299.9	410.4	441.2	370.7	432.7	380.2	477.6	323	297.5	291.8
22044	TRUE	0.07028	0.9999	0.2946	0.4897	-0.3206	0.5594					1053	842.4	895.1	1284	856.2	803.9	1161	1050	1218	763	797.1	656.9
22054	TRUE	-0.2737	0.9999	-0.1227	0.8372	-0.6245	0.2963	Glyco_hydro_71	Glycosyl hydrolase family 71	GO:1904541-IEA;GO:0043332-IEA;GO:0030995-IEA;GO:0005576-IEA;GO:0016787-IEA;GO:1990819-IEA;GO:0051118-IEA	fungal-type cell wall disassembly involved in conjugation with cellular fusion-IEA;mating projection tip-IEA;cell septum edging catabolic process-IEA;extracellular region-IEA;hydrolase activity-IEA;actin fusion focus-IEA;glucan endo-1,3-alpha-glucosidase activity-IEA	295.5	298	378.3	213.7	282.2	304.4	321.8	288.4	280.3	207	217.9	192.6
22096	TRUE	-0.602	0.9999	-0.1927	0.7763	-0.8395	0.2044					85.31	111.7	155.5	75.88	77.91	70.25	116.3	95.7	93.05	61.51	69.12	53.17
22170	TRUE	-0.368	0.9999	-1.735	6.479e-05	-1.246	0.03621					6719	12620	13850	6516	11380	7794	3603	3093	3250	5728	2883	5280
22178	TRUE	-0.09119	0.9999	-0.7595	0.04039	-0.6014	0.1968	zf-MYND	MYND finger	GO:0005789-IEA;GO:0004843-IEA;GO:0031625-IEA;GO:0046872-IEA;GO:0016020-IEA;GO:0005829-IEA;GO:0048642-IEA;GO:0016021-IEA;GO:0051879-IEA;GO:0030433-IEA;GO:0036459-IEA;GO:0071108-IEA;GO:0016787-IEA;GO:0016579-IEA;GO:1904292-IEA;GO:0034976-IEA;GO:0050821-IEA;GO:1900037-IEA;GO:1990380-IEA;GO:1901799-IEA;GO:0006511-IEA	endoplasmic reticulum membrane-IEA;thiol-dependent ubiquitin-specific protease activity-IEA;ubiquitin protein ligase binding-IEA;metal ion binding-IEA;membrane-IEA;cytosol-IEA;negative regulation of skeletal muscle tissue development-IEA;integral component of membrane-IEA;Hsp90 protein binding-IEA;ubiquitin-dependent ERAD pathway-IEA;thiol-dependent ubiquitinyl hydrolase activity-IEA;protein K48-…	1366	2053	1990	1649	1762	1676	1096	913.7	1174	1305	938	1293
22367	TRUE	-0.1025	0.9999	0.9375	0.1035	0.4762	0.5639	HSP20	Hsp20/alpha crystallin family			68.05	82.1	24.43	40.61	68.37	50.73	116.3	114.1	130.1	68.61	85.75	96.88
22498	TRUE	0.0224	0.9999	0.8581	0.06268	0.07605	0.93					30.47	21.35	16.29	37.41	15.1	17.56	32.61	70.79	43.72	29.57	25.37	17.72
22691	TRUE	0.04022	0.9999	-0.5361	0.2805	-0.2566	0.7188					575.9	303.8	667.1	680.8	407	513.2	370.7	377.6	309.4	556	371	359.2
22949	TRUE	-0.1045	0.9999	0.1491	0.7534	-0.7166	0.09467					2344	1643	2063	2083	1643	1919	2698	2049	1964	1055	1328	1264
22996	TRUE	-0.09375	0.9999	-0.6604	0.1064	-0.3114	0.6282	Ank_2	Ankyrin repeats (3 copies)	GO:0004190-IEA;GO:0003824-IEA;GO:0006508-IEA;GO:0009116-IEA;GO:0004672-IEA;GO:0005524-IEA;GO:0006468-IEA	aspartic-type endopeptidase activity-IEA;catalytic activity-IEA;proteolysis-IEA;nucleoside metabolic process-IEA;protein kinase activity-IEA;ATP binding-IEA;protein phosphorylation-IEA	4730	6674	5537	4008	5701	6169	3192	3608	3908	3906	4071	5564
23018	TRUE	-0.3109	0.9999	-0.08426	0.896	0.6107	0.3986					18.28	9.852	25.91	14.96	11.13	12.68	18.48	20.98	10.09	50.87	18.37	28.36
23324	TRUE	-0.02979	0.9999	-0.257	0.6284	-0.2559	0.7226					295.5	352.2	373.2	287.5	336.3	377.6	280.5	293.7	275.8	265	217	362.7
23387	TRUE	0.07473	0.9999	-0.5242	0.1721	0.08964	0.8933	Rap_GAP	Rap/ran-GAP	GO:0051056-IEA;GO:0033596-IEA;GO:0005096-IEA;GO:0005829-IEA;GO:0016020-IEA;GO:0032153-IEA;GO:0016021-IEA;GO:0005634-IEA;GO:0043547-IEA;GO:0032007-IEA	regulation of small GTPase mediated signal transduction-IEA;TSC1-TSC2 complex-IEA;GTPase activator activity-IEA;cytosol-IEA;membrane-IEA;cell division site-IEA;integral component of membrane-IEA;nucleus-IEA;positive regulation of GTPase activity-IEA;negative regulation of TOR signaling-IEA	2141	2466	3369	2437	2932	3050	1759	1754	2025	3470	2505	2482
23471	TRUE	0.443	0.9999	1.278	0.009996	0.2995	0.7034	HSP70	Hsp70 protein	GO:0006616-IEA;GO:0000166-IEA;GO:0030433-IEA;GO:0031965-IEA;GO:0016887-IEA;GO:0031204-IEA;GO:0034099-IEA;GO:0009986-IDA;GO:0051084-IEA;GO:0005783-IEA;GO:0005794-IEA;GO:0006986-IEA;GO:0051082-IEA;GO:0000742-IEA;GO:0005788-IEA;GO:0005524-IEA	SRP-dependent cotranslational protein targeting to membrane, translocation-IEA;nucleotide binding-IEA;ubiquitin-dependent ERAD pathway-IEA;nuclear membrane-IEA;ATPase activity-IEA;posttranslational protein targeting to membrane, translocation-IEA;luminal surveillance complex-IEA;cell surface-IDA;'de novo' posttranslational protein folding-IEA;endoplasmic reticulum-IEA;Golgi apparatus-IEA;response…	13950	12970	10760	15490	22700	13000	33780	29540	28100	12580	15830	17630
23555	TRUE	0.1917	0.9999	0.2552	0.5522	-0.0658	0.9229					920.2	1074	1059	911.6	1261	1320	1153	1283	1213	770.1	1162	965.3
24175	TRUE	0.07831	0.9999	0.08766	0.8843	0.2895	0.5947	adh_short	short chain dehydrogenase	GO:0008152-IEA;GO:0016616-IEA;GO:0016491-IEA;GO:0051287-IEA;GO:0003857-IEA;GO:0047015-IEA;GO:0055114-IEA	metabolic process-IEA;oxidoreductase activity, acting on the CH-OH group of donors, NAD or NADP as acceptor-IEA;oxidoreductase activity-IEA;NAD binding-IEA;3-hydroxyacyl-CoA dehydrogenase activity-IEA;3-hydroxy-2-methylbutyryl-CoA dehydrogenase activity-IEA;oxidation-reduction process-IEA	1420	2048	1290	1165	2207	1642	1109	1692	2257	1603	1955	2219
24314	TRUE	-0.7759	0.9999	0.3244	0.6265	-0.5801	0.5136					104.6	174.9	229.5	63.06	112.1	111.2	253.3	232	160.3	137.2	43.75	148.9
24428	TRUE	-0.2026	0.9999	0.698	0.08284	-0.5848	0.2302					969.9	771.8	872.2	704.3	653.5	916.1	1901	1266	1090	547.7	650.1	525.8
24490	TRUE	-0.2254	0.9999	-2.306	7.951e-05	0.9424	0.2554	p450	Cytochrome P450	GO:0005506-IEA;GO:0016491-IEA;GO:0016705-IEA;GO:0046872-IEA;GO:0016020-IEA;GO:0016021-IEA;GO:0020037-IEA;GO:0055114-IEA;GO:0004497-IEA	iron ion binding-IEA;oxidoreductase activity-IEA;oxidoreductase activity, acting on paired donors, with incorporation or reduction of molecular oxygen-IEA;metal ion binding-IEA;membrane-IEA;integral component of membrane-IEA;heme binding-IEA;oxidation-reduction process-IEA;monooxygenase activity-IEA	71.09	295.6	134.8	44.89	275.9	100.5	27.18	35.4	15.7	230.7	574	180.8
24600	FALSE	0.0525		0.1958		-0.3143						6.094	7.389	6.664	10.69	5.565	5.854	14.13	5.244	7.848	2.366	7	1.182
24935	TRUE	-0.2304	0.9999	-0.5731	0.1382	-0.5954	0.1926					1070	1412	1467	1073	1194	1102	970.8	887.5	787	921.5	874.1	796.3
25003	TRUE	-0.02883	0.9999	-0.1516	0.8161	-0.7307	0.2635					192	251.2	331	202	276.6	281	242.4	234.7	217.5	151.4	130.4	171.3
25048	TRUE	0.019	0.9999	-0.4639	0.2416	-1.076	0.009525	SMC_N	RecF/RecN/SMC N terminal domain	GO:0051984-IEA;GO:0000781-IEA;GO:0030915-IEA;GO:0071139-IEA;GO:0006281-IEA;GO:0007062-IEA;GO:0035861-IEA;GO:0034184-IEA;GO:0016605-IEA;GO:0090398-IEA;GO:0030054-IEA;GO:0000803-IEA;GO:0045842-IEA;GO:0000724-IEA;GO:0035061-IEA;GO:0000722-IEA;GO:0005654-IEA;GO:0005634-IEA;GO:0006974-IEA	positive regulation of chromosome segregation-IEA;chromosome, telomeric region-IEA;Smc5-Smc6 complex-IEA;resolution of recombination intermediates-IEA;DNA repair-IEA;sister chromatid cohesion-IEA;site of double-strand break-IEA;positive regulation of maintenance of mitotic sister chromatid cohesion-IEA;PML body-IEA;cellular senescence-IEA;cell junction-IEA;sex chromosome-IEA;positive regulation o…	1762	2599	2879	3307	1927	2144	1685	1855	1702	1013	1011	1373
25055	TRUE	0.2202	0.9999	-0.7785	0.06775	-1.412	0.008285	RNase_PH	3' exoribonuclease family, domain 1	GO:0000178-IEA;GO:0000177-IBA;GO:0005737-IEA;GO:0000176-IBA;GO:0004527-IEA;GO:0071042-IBA;GO:0005829-IEA;GO:0071035-IBA;GO:0071038-IBA;GO:0071028-IBA;GO:0034427-IBA;GO:0090305-IEA;GO:0034476-IBA;GO:0043928-IBA;GO:0006396-IEA;GO:0034475-IBA;GO:0034473-IBA;GO:0042552-IEA;GO:0007420-IEA;GO:0000467-IBA;GO:0005730-IEA;GO:0006401-IEA;GO:0005634-IEA;GO:0017091-IEA;GO:0017091-IBA	exosome (RNase complex)-IEA;cytoplasmic exosome (RNase complex)-IBA;cytoplasm-IEA;nuclear exosome (RNase complex)-IBA;exonuclease activity-IEA;nuclear polyadenylation-dependent mRNA catabolic process-IBA;cytosol-IEA;nuclear polyadenylation-dependent rRNA catabolic process-IBA;nuclear polyadenylation-dependent tRNA catabolic process-IBA;nuclear mRNA surveillance-IBA;nuclear-transcribed mRNA catabo…	548.4	420.4	632.3	735.3	377.6	768.8	366.4	300.2	254.5	240.1	118.1	223.3
25261	TRUE	-0.09612	0.9999	-0.9131	0.03599	0.534	0.3275					846	1432	884.8	637	1336	976.6	355.5	565	745.6	1202	1300	2049
25623	TRUE	-0.2744	0.9999	0.08994	0.862	-0.139	0.8007	GATA	GATA zinc finger	GO:0003700-IEA;GO:0008270-IEA;GO:0006355-IEA;GO:0043565-IEA	DNA-binding transcription factor activity-IEA;zinc ion binding-IEA;regulation of transcription, DNA-templated-IEA;sequence-specific DNA binding-IEA	1997	1987	2088	1465	1904	1649	2897	1755	1811	2019	1851	1614
25758	TRUE	-0.1216	0.9999	-0.2005	0.7331	-0.06947	0.9312	DUF2015	Fungal protein of unknown function (DUF2015)	GO:0005737-IEA;GO:0008150-ND;GO:0016020-IEA;GO:0016021-IEA;GO:0003674-ND	cytoplasm-IEA;biological_process-ND;membrane-IEA;integral component of membrane-IEA;molecular_function-ND	8640	8512	7524	7251	7867	7591	5824	6087	9559	7758	7557	8051
26022	TRUE	-1.357	0.2824	1.179	0.1026	0.4885	0.6605	Peptidase_M36	Fungalysin metallopeptidase (M36)	GO:0005615-IEA;GO:0008270-IEA;GO:0046872-IEA;GO:0008233-IEA;GO:0006508-IEA;GO:0016020-IEA;GO:0016021-IEA;GO:0008237-IEA;GO:0004222-IEA;GO:0005576-IEA;GO:0016787-IEA	extracellular space-IEA;zinc ion binding-IEA;metal ion binding-IEA;peptidase activity-IEA;proteolysis-IEA;membrane-IEA;integral component of membrane-IEA;metallopeptidase activity-IEA;metalloendopeptidase activity-IEA;extracellular region-IEA;hydrolase activity-IEA	19080	4395	6259	2906	4298	4377	31510	22900	12910	27090	5424	9086
26233	TRUE	0.2101	0.9999	0.2695	0.6283	-0.4757	0.491					377.8	238.9	246.6	378.3	283.8	343.4	389.2	344.8	311.7	240.1	206.5	163
26261	FALSE	0.1535		0		0						0	0	0	1.069	0	1.951	0	0	0	0	0	0
26355	TRUE	0.2623	0.9999	1.056	0.05626	-2.541	0.0001336	DLH	Dienelactone hydrolase family	GO:0016491-IEA;GO:0055114-IEA;GO:0016787-IEA	oxidoreductase activity-IEA;oxidation-reduction process-IEA;hydrolase activity-IEA	3970	939.2	2543	6115	892	2040	5621	3731	6175	586.8	539.9	130
26527	TRUE	-0.07645	0.9999	-0.1839	0.7239	-0.1225	0.8698					562.7	552.5	884.8	634.8	508.8	761	611	667.3	479.8	768.9	463.7	595.5
26826	TRUE	0.0328	0.9999	-0.998	0.02606	-1.414	0.009525	Cpn60_TCP1	TCP-1/cpn60 chaperonin family	GO:0000166-IEA;GO:0005737-IEA;GO:0005829-IEA;GO:0051082-IEA;GO:0005832-IEA;GO:0005524-IEA;GO:0005634-IEA;GO:0006457-IEA	nucleotide binding-IEA;cytoplasm-IEA;cytosol-IEA;unfolded protein binding-IEA;chaperonin-containing T-complex-IEA;ATP binding-IEA;nucleus-IEA;protein folding-IEA	3861	5045	8760	7084	4545	6551	3214	3119	2499	1879	1559	3125
26878	TRUE	0.167	0.9999	-0.01382	0.981	0.3508	0.56	Tetraspannin	Tetraspanin family	GO:0016020-IEA;GO:0016021-IEA	membrane-IEA;integral component of membrane-IEA	3975	3488	4506	4509	4899	4059	3483	3684	4687	5483	4742	4967
26911	TRUE	0.2648	0.9999	-0.486	0.2104	-0.3837	0.4665	Dus	Dihydrouridine synthase (Dus)	GO:0002943-IEA;GO:0017150-IEA;GO:0017150-IBA;GO:0003824-IEA;GO:0005739-IEA;GO:0050660-IEA;GO:0008033-IEA;GO:0005829-IBA;GO:0055114-IEA	tRNA dihydrouridine synthesis-IEA;tRNA dihydrouridine synthase activity-IEA;tRNA dihydrouridine synthase activity-IBA;catalytic activity-IEA;mitochondrion-IEA;flavin adenine dinucleotide binding-IEA;tRNA processing-IEA;cytosol-IBA;oxidation-reduction process-IEA	1665	1466	1899	2041	1519	2514	1405	1154	1025	1040	1137	1643
26963	TRUE	0.1281	0.9999	0.7853	0.07264	0.9009	0.07449			GO:0007154-IEA;GO:0005618-IEA;GO:0016020-IEA;GO:0016021-IEA;GO:0004560-IEA;GO:0005576-IEA;GO:0005975-IEA	cell communication-IEA;cell wall-IEA;membrane-IEA;integral component of membrane-IEA;alpha-L-fucosidase activity-IEA;extracellular region-IEA;carbohydrate metabolic process-IEA	397.1	356.3	226.6	383.7	366.5	323.9	505.5	512.6	690.6	598.6	626.5	615.6
26966	TRUE	0.2986	0.9999	0.5547	0.1444	0.905	0.02663	AhpC-TSA_2	AhpC/TSA antioxidant enzyme	GO:0016020-IEA;GO:0016021-IEA	membrane-IEA;integral component of membrane-IEA	1172	1044	847.7	1328	1255	1196	1314	1561	1637	1873	1737	2110
26971	TRUE	0.03372	0.9999	0.7306	0.04639	0.301	0.5815			GO:0006807-IEA;GO:0016151-IEA;GO:0016020-IEA;GO:0016021-IEA;GO:0003674-ND	nitrogen compound metabolic process-IEA;nickel cation binding-IEA;membrane-IEA;integral component of membrane-IEA;molecular_function-ND	1057	747.1	836.6	974.7	947.6	786.4	1372	1483	1546	1113	1108	1021
27198	TRUE	0.7029	0.9957	-1.296	0.01603	0.8433	0.3391			GO:0016020-IEA;GO:0016021-IEA	membrane-IEA;integral component of membrane-IEA	3755	3659	2746	5720	6803	4032	412	1820	1889	7692	1002	9379
27441	TRUE	0.01672	0.9999	-0.4076	0.5607	-0.1615	0.8862	Pro_isomerase	Cyclophilin type peptidyl-prolyl cis-trans isomerase/CLD	GO:0003755-IEA;GO:0030437-IEA;GO:0005758-IEA;GO:0005739-IEA;GO:0016575-IEA;GO:0034967-IEA;GO:0016853-IEA;GO:0016018-IEA;GO:0044267-IEA;GO:0000118-IEA;GO:0000413-IEA;GO:0045836-IEA;GO:0005634-IEA;GO:0006457-IEA	peptidyl-prolyl cis-trans isomerase activity-IEA;ascospore formation-IEA;mitochondrial intermembrane space-IEA;mitochondrion-IEA;histone deacetylation-IEA;Set3 complex-IEA;isomerase activity-IEA;cyclosporin A binding-IEA;cellular protein metabolic process-IEA;histone deacetylase complex-IEA;protein peptidyl-prolyl isomerization-IEA;positive regulation of meiotic nuclear division-IEA;nucleus-IEA;p…	26240	49870	45250	32980	48150	41670	24640	34440	32400	27310	28690	51520
27642	TRUE	-0.026	0.9999	-0.2235	0.7748	-0.6209	0.3843	DUF563	Protein of unknown function (DUF563)	GO:0016757-IEA;GO:0016020-IEA;GO:0016021-IEA;GO:0016740-IEA	transferase activity, transferring glycosyl groups-IEA;membrane-IEA;integral component of membrane-IEA;transferase activity-IEA	132	162.6	99.21	94.05	151.8	139.5	52.18	112.7	168.2	75.71	91.87	76.8
27662	TRUE	-0.1864	0.9999	-0.508	0.2012	-0.6839	0.1604					2145	2764	3578	2453	2539	2483	2195	2061	1704	1544	1359	2331
27792	TRUE	0.8824	0.4697	0.6063	0.1886	2.003	0.0001053			GO:0016020-IEA;GO:0016021-IEA	membrane-IEA;integral component of membrane-IEA	3475	4339	4645	6733	9999	6256	4961	5514	8509	19810	13550	16390
28133	TRUE	-0.0507	0.9999	0.5975	0.1226	3.079	0.0001665	DSBA	DSBA-like thioredoxin domain	GO:0015035-IEA;GO:0055114-IEA;GO:0016853-IEA	protein disulfide oxidoreductase activity-IEA;oxidation-reduction process-IEA;isomerase activity-IEA	3252	3256	3358	2850	3128	3563	4766	4802	5376	43960	35370	4330
28769	TRUE	0.4735	0.9999	0.8177	0.0816	0.4412	0.5181	GSHPx	Glutathione peroxidase	GO:0004602-IEA;GO:0006979-IEA;GO:0004601-IEA;GO:0047066-IEA;GO:0005737-IEA;GO:0005758-IEA;GO:0016491-IEA;GO:0005739-IEA;GO:0045454-IEA;GO:0005829-IEA;GO:0055114-IEA;GO:0034599-IEA;GO:0070301-IEA;GO:0098869-IEA;GO:0031315-IEA;GO:0007031-IEA;GO:0005782-IEA;GO:0008379-IEA;GO:0005634-IEA;GO:0042744-IEA;GO:0005622-IEA	glutathione peroxidase activity-IEA;response to oxidative stress-IEA;peroxidase activity-IEA;phospholipid-hydroperoxide glutathione peroxidase activity-IEA;cytoplasm-IEA;mitochondrial intermembrane space-IEA;oxidoreductase activity-IEA;mitochondrion-IEA;cell redox homeostasis-IEA;cytosol-IEA;oxidation-reduction process-IEA;cellular response to oxidative stress-IEA;cellular response to hydrogen pe…	275.2	244.7	173.3	274.7	329.9	367.8	335.9	532.2	375.6	349	252.9	342.6
28791	TRUE	-0.09457	0.9999	-0.6416	0.1176	-0.1331	0.8434					708.9	725.8	577.5	507.6	772.7	600	357.7	416.9	504.5	634.1	532.9	653.4
29031	TRUE	0.04555	0.9999	0.3619	0.3418	-0.03634	0.9529	Yip1	Yip1 domain	GO:0005801-IEA;GO:0042802-IEA;GO:0005802-IEA;GO:0060576-IEA;GO:0016020-IEA;GO:0016021-IEA;GO:0030134-IEA;GO:0005783-IEA	cis-Golgi network-IEA;identical protein binding-IEA;trans-Golgi network-IEA;intestinal epithelial cell development-IEA;membrane-IEA;integral component of membrane-IEA;COPII-coated ER to Golgi transport vesicle-IEA;endoplasmic reticulum-IEA	1859	2037	2337	2276	2173	2001	2766	2718	2535	1957	2026	2059
29221	TRUE	0.03439	0.9999	0.05349	0.9187	-0.2715	0.6025	ANAPC4_WD40	Anaphase-promoting complex subunit 4 WD40 domain	GO:2000728-IEA;GO:0005635-IEA;GO:0051028-IEA;GO:0005737-IEA;GO:0005829-IEA;GO:0016020-IEA;GO:0031965-IEA;GO:0016973-IEA;GO:0031081-IEA;GO:0007094-IEA;GO:0015031-IEA;GO:0005643-IEA;GO:0006810-IEA;GO:0000973-IEA;GO:0003674-ND;GO:0005634-IEA;GO:0000972-IEA	regulation of mRNA export from nucleus in response to heat stress-IEA;nuclear envelope-IEA;mRNA transport-IEA;cytoplasm-IEA;cytosol-IEA;membrane-IEA;nuclear membrane-IEA;poly(A)+ mRNA export from nucleus-IEA;nuclear pore distribution-IEA;mitotic spindle assembly checkpoint-IEA;protein transport-IEA;nuclear pore-IEA;transport-IEA;posttranscriptional tethering of RNA polymerase II gene DNA at nucle…	3046	2697	3063	3569	2800	2682	3489	2866	2785	2644	2379	2231
29478	TRUE	0.09157	0.9999	-0.07688	0.8924	-0.1469	0.8305	F-box-like	F-box-like			459.1	435.1	551.6	526.9	466.6	554.2	426.2	500.8	442.8	428.2	442.7	425.3
30507	TRUE	0.23	0.9999	-0.1192	0.7913	-0.2107	0.6927	RNA_pol_Rpb5_C	RNA polymerase Rpb5, C-terminal domain	GO:0003677-IEA;GO:0003899-IEA;GO:0005736-IEA;GO:0001054-IEA;GO:0005829-IEA;GO:0001172-IEA;GO:0006351-IEA;GO:0006360-IEA;GO:0006383-IEA;GO:0006366-IEA;GO:0042797-IEA;GO:0005665-IEA;GO:0005634-IEA;GO:0005666-IEA	DNA binding-IEA;DNA-directed 5'-3' RNA polymerase activity-IEA;RNA polymerase I complex-IEA;RNA polymerase I activity-IEA;cytosol-IEA;transcription, RNA-templated-IEA;transcription, DNA-templated-IEA;transcription by RNA polymerase I-IEA;transcription by RNA polymerase III-IEA;transcription by RNA polymerase II-IEA;tRNA transcription by RNA polymerase III-IEA;RNA polymerase II, core complex-IEA;n…	2459	2328	2541	3146	2588	2893	2169	2328	2248	2011	1876	2400
30510	TRUE	-0.4197	0.9999	-0.1841	0.8038	-1.508	0.02279	Terpene_synth_C	Terpene synthase family, metal binding domain	GO:0000287-IEA;GO:0016829-IEA;GO:0010333-IEA	magnesium ion binding-IEA;lyase activity-IEA;terpene synthase activity-IEA	493.6	164.2	226.6	371.9	121.6	165.9	235.9	287.1	251.1	81.63	129.5	79.16
30723	TRUE	-0.35	0.9999	0.009838	0.9921	0.06906	0.9396					155.4	284.9	221.4	132.5	229.7	150.2	433.8	125.9	106.5	236.6	287	169
30849	TRUE	0.5516	0.9999	1.436	0.01261	1.973	0.0002053	RSN1_7TM	Calcium-dependent channel, 7TM region, putative phosphate	GO:0016020-IEA;GO:0016021-IEA	membrane-IEA;integral component of membrane-IEA	4223	2958	1630	5191	5089	2653	3210	8595	12090	12900	11390	10180
31236	TRUE	-0.1168	0.9999	0.3209	0.4259	0.654	0.1391	APG17	Autophagy protein Apg17	GO:0006914-IEA;GO:0016310-IEA;GO:0016301-IEA	autophagy-IEA;phosphorylation-IEA;kinase activity-IEA	872.4	882.6	841.1	913.8	857.8	625.4	1035	1059	1156	1345	1575	1160
31406	TRUE	0.356	0.9999	0.4105	0.5384	0.9061	0.1263	Acyl-CoA_dh_1	Acyl-CoA dehydrogenase, C-terminal domain	GO:0008152-IEA;GO:0016627-IEA;GO:0050660-IEA;GO:0016491-IEA;GO:0046872-IEA;GO:0020037-IEA;GO:0055114-IEA;GO:0003995-IEA	metabolic process-IEA;oxidoreductase activity, acting on the CH-CH group of donors-IEA;flavin adenine dinucleotide binding-IEA;oxidoreductase activity-IEA;metal ion binding-IEA;heme binding-IEA;oxidation-reduction process-IEA;acyl-CoA dehydrogenase activity-IEA	5734	6859	3515	4754	8532	7297	3210	7374	10830	7418	10390	12140
31613	TRUE	0.1037	0.9999	-0.6931	0.124	-0.2528	0.7116					353.4	387.5	386.5	324.9	421.3	468.3	253.3	200.6	232.1	349	252	335.6
31906	TRUE	-0.1764	0.9999	1.233	0.006098	4.6	0.0002942					25.39	13.96	37.76	21.37	4.77	40	75.01	65.55	80.72	2052	482.1	4.726
31923	TRUE	-0.1674	0.9999	3.196	0.0001057	2.959	0.002971					106800	41550	20910	46260	55220	49140	550100	582300	418600	362200	556100	388700
32009	TRUE	-0.2904	0.9999	-0.1186	0.8777	-2.282	0.0001252					203.1	90.31	165.8	181.7	45.31	147.3	137	170.4	113.2	23.66	32.37	15.36
32078	TRUE	-0.04236	0.9999	0.3837	0.5544	1.749	0.002855					307.7	120.7	160.7	205.2	151.8	215.6	222.9	285.8	268	726.3	963.3	348.5
32193	TRUE	-0.1651	0.9999	0.8875	0.01243	0.6083	0.1859					879.5	715.9	850	686.1	838.7	654.7	1768	1456	1324	1476	1083	1165
32214	TRUE	-0.08786	0.9999	0.01183	0.9882	0.9543	0.1215	p450	Cytochrome P450	GO:0005506-IEA;GO:0016491-IEA;GO:0016705-IEA;GO:0046872-IEA;GO:0016020-IEA;GO:0016021-IEA;GO:0020037-IEA;GO:0055114-IEA;GO:0004497-IEA	iron ion binding-IEA;oxidoreductase activity-IEA;oxidoreductase activity, acting on paired donors, with incorporation or reduction of molecular oxygen-IEA;metal ion binding-IEA;membrane-IEA;integral component of membrane-IEA;heme binding-IEA;oxidation-reduction process-IEA;monooxygenase activity-IEA	139.1	148.6	109.6	126.1	145.5	100.5	101.1	108.8	190.6	340.7	247.6	204.4
32225	TRUE	0.01766	0.9999	1.401	0.06309	0.5666	0.4729	p450	Cytochrome P450	GO:0005506-IEA;GO:0016491-IEA;GO:0016705-IEA;GO:0046872-IEA;GO:0016020-IEA;GO:0016021-IEA;GO:0020037-IEA;GO:0055114-IEA;GO:0004497-IEA	iron ion binding-IEA;oxidoreductase activity-IEA;oxidoreductase activity, acting on paired donors, with incorporation or reduction of molecular oxygen-IEA;metal ion binding-IEA;membrane-IEA;integral component of membrane-IEA;heme binding-IEA;oxidation-reduction process-IEA;monooxygenase activity-IEA	171.6	78.82	76.26	121.8	124.8	83.91	125	647.6	137.9	196.4	152.2	145.3
32294	TRUE	-0.1094	0.9999	0.8077	0.02988	0.9887	0.03332					584	459.8	534.6	568.6	388.7	510.3	1020	730.2	1034	1315	1097	736.1
32359	TRUE	0.5542	0.9999	-0.8863	0.05369	-0.7273	0.2134	F-box-like	F-box-like			6343	7259	4379	7438	12660	6258	2232	2875	4607	2245	4006	4502
32766	TRUE	-0.9964	0.9999	0.864	0.3521	0.02312	0.985					410.3	2966	498.3	273.6	1200	439	677.3	3684	2717	1381	1080	1444
32818	TRUE	0.4859	0.9999	-0.3909	0.489	-0.5676	0.3919					13.2	15.6	2.962	8.55	20.67	25.37	9.784	3.933	3.363	3.549	2.625	5.908
32973	TRUE	0.08782	0.9999	-0.3732	0.4458	0.0682	0.9351					43.67	39.41	37.02	50.23	41.34	38.05	19.57	34.08	32.51	47.32	40.25	38.99
33496	TRUE	-0.3436	0.9999	-0.4252	0.4423	-0.4265	0.5559	OTT_1508_deam	OTT_1508-like deaminase			88.36	78.82	87.37	57.71	59.62	78.05	83.71	49.82	48.21	52.05	63.87	64.98
33567	TRUE	-0.3478	0.9999	-0.4641	0.4257	-0.02079	0.9828					43.67	92.77	53.31	27.79	65.19	49.76	31.53	34.08	63.9	56.78	47.25	81.52
33597	TRUE	0.2344	0.9999	2.57	2.052e-11	2.386	0.0006862					318.9	181.4	258.4	262.9	338.7	295.6	2074	1531	1042	1642	2197	244.6
33938	TRUE	-0.1673	0.9999	0.03778	0.9475	-0.2575	0.6925					498.7	521.3	398.3	362.3	430.1	468.3	434.9	513.9	507.9	308.8	398.1	465.5
34171	TRUE	-0.4172	0.9999	0.2459	0.5802	-0.119	0.8631					987.2	705.3	689.3	632.7	569.2	578.6	965.4	960.9	902.5	864.8	630	684.1
34366	TRUE	0.138	0.9999	-0.3944	0.3678	0.1051	0.8791					2844	2187	2184	2303	2057	3603	1223	1981	2278	1714	2748	3235
34441	TRUE	0.1277	0.9999	0.2168	0.6925	0.3297	0.6191	IBR	IBR domain, a half RING-finger domain	GO:0035861-IEA;GO:0008270-IEA;GO:0046872-IEA;GO:0016491-IEA;GO:0005829-IEA;GO:0016817-IEA;GO:0055114-IEA;GO:0005634-IEA;GO:0004842-IEA;GO:0016567-IEA;GO:0005524-IEA	site of double-strand break-IEA;zinc ion binding-IEA;metal ion binding-IEA;oxidoreductase activity-IEA;cytosol-IEA;hydrolase activity, acting on acid anhydrides-IEA;oxidation-reduction process-IEA;nucleus-IEA;ubiquitin-protein transferase activity-IEA;protein ubiquitination-IEA;ATP binding-IEA	6816	6384	7374	7496	6475	8581	6852	8890	8173	7818	9065	8828
34591	TRUE	0.0657	0.9999	-0.248	0.602	0.6892	0.199			GO:0005634-IEA	nucleus-IEA	3147	4689	2893	2906	4878	3428	2560	2968	3502	5635	6565	5020
34806	TRUE	-0.06683	0.9999	-0.6679	0.1434	-0.6139	0.3061	Autophagy_N	Autophagocytosis associated protein (Atg3), N-terminal domain	GO:0006914-IEA;GO:0000045-IEA;GO:0000045-IBA;GO:0005737-IEA;GO:0034727-IEA;GO:0000153-IBA;GO:0005829-IEA;GO:0005829-IBA;GO:0032258-IEA;GO:0019776-IEA;GO:0019776-IBA;GO:0044804-IBA;GO:0044805-IEA;GO:0015031-IEA;GO:0006810-IEA;GO:0006612-IEA;GO:0005634-IEA;GO:0000422-IEA;GO:0000422-IBA;GO:0006501-IEA	autophagy-IEA;autophagosome assembly-IEA;autophagosome assembly-IBA;cytoplasm-IEA;piecemeal microautophagy of the nucleus-IEA;cytoplasmic ubiquitin ligase complex-IBA;cytosol-IEA;cytosol-IBA;protein localization by the Cvt pathway-IEA;Atg8 ligase activity-IEA;Atg8 ligase activity-IBA;autophagy of nucleus-IBA;late nucleophagy-IEA;protein transport-IEA;transport-IEA;protein targeting to membrane-IE…	7439	7463	10000	8268	6547	9054	4345	6179	5140	4478	4835	6830
34811	TRUE	0.3502	0.9999	0.02054	0.9775	0.287	0.7988					35.55	10.67	39.24	43.82	30.21	42.93	29.35	26.22	31.39	17.74	84.87	7.089
35248	TRUE	-0.07647	0.9999	-0.1649	0.7404	-0.7734	0.0804	MitMem_reg	Maintenance of mitochondrial structure and function	GO:0070062-IEA;GO:0010388-IEA;GO:0010388-IBA;GO:0005654-IEA;GO:0008180-IEA;GO:0008180-IBA	extracellular exosome-IEA;protein deneddylation-IEA;protein deneddylation-IBA;nucleoplasm-IEA;COP9 signalosome-IEA;COP9 signalosome-IBA	1946	2476	3340	2809	2076	2510	2698	2407	1816	1410	1317	1775
35534	TRUE	0.05935	0.9999	0.1058	0.8543	-0.4837	0.4675					342.3	447.5	487.9	558.9	406.2	373.7	520.7	491.6	365.5	398.7	189	314.3
35883	TRUE	-0.3059	0.9999	-0.3745	0.5295	0.0233	0.981					303.7	243.8	196.9	209.5	217	170.7	165.2	157.3	244.4	391.6	146.1	216.2
35967	TRUE	-0.1117	0.9999	3.459	2.669e-09	-0.9677	0.3793			GO:0016020-IEA;GO:0016021-IEA	membrane-IEA;integral component of membrane-IEA	698.7	148.6	266.5	643.4	114.5	281	6177	4275	2082	178.6	353.5	22.45
35992	TRUE	0.009065	0.9999	0.7261	0.06146	0.1012	0.8892	Lactonase	Lactonase, 7-bladed beta-propeller	GO:0017057-IEA;GO:0016853-IEA;GO:0016787-IEA	6-phosphogluconolactonase activity-IEA;isomerase activity-IEA;hydrolase activity-IEA	1109	700.3	740.4	1052	684.5	840	1476	1463	1296	1140	918.7	666.4
36149	TRUE	0.08239	0.9999	-0.09475	0.8463	0.2647	0.6046	DUF4243	Protein of unknown function (DUF4243)			1722	1887	2080	2010	2036	1993	1583	1806	1937	2528	1952	2324
36164	TRUE	0.08521	0.9999	0.03647	0.9467	-0.07313	0.918			GO:0005868-IEA;GO:0007018-IEA	cytoplasmic dynein complex-IEA;microtubule-based movement-IEA	666.2	739.7	998.8	866.7	862.5	831.2	739.3	867.9	861	663.6	699.1	907.4
36183	TRUE	-0.2124	0.9999	-0.6395	0.1914	0.7587	0.2206	F-box-like	F-box-like			3692	1810	1310	1669	1890	2318	1307	1477	1577	4498	2201	4750
36455	TRUE	-0.04601	0.9999	-0.02851	0.9665	0.3364	0.6368					6365	6640	4074	3486	7893	5107	4180	5928	6635	4713	8520	8160
37173	TRUE	0.06605	0.9999	0.99	0.03391	0.7538	0.2443					44.69	29.56	17.03	17.1	46.11	32.2	66.32	62.93	79.6	62.7	63.87	44.9
37449	TRUE	-0.06108	0.9999	1.064	0.01243	0.6135	0.4082					421.5	241.4	248.8	408.3	221.8	246.8	561	553.2	821.8	371.5	798	233.9
37640	TRUE	1.089	0.2075	3.246	3.863e-24	2.514	4.702e-07	Cytochrom_B561	Eukaryotic cytochrome b561	GO:0008270-IEA;GO:0003824-IEA;GO:0016020-IEA;GO:0016021-IEA;GO:0055114-IEA;GO:0016787-IEA	zinc ion binding-IEA;catalytic activity-IEA;membrane-IEA;integral component of membrane-IEA;oxidation-reduction process-IEA;hydrolase activity-IEA	320.9	278.3	229.5	388	882.4	515.1	2710	2657	2736	681.4	1942	2194
38366	TRUE	-0.04668	0.9999	-1.307	0.001456	-1.324	0.01251	tRNA-synt_1	tRNA synthetases class I (I, L, M and V)	GO:0006418-IEA;GO:0004822-IEA;GO:0000166-IEA;GO:0005737-IEA;GO:0004812-IEA;GO:0006428-IEA;GO:0006450-IEA;GO:0005829-IEA;GO:0002161-IEA;GO:0016874-IEA;GO:0006412-IEA;GO:0005524-IEA	tRNA aminoacylation for protein translation-IEA;isoleucine-tRNA ligase activity-IEA;nucleotide binding-IEA;cytoplasm-IEA;aminoacyl-tRNA ligase activity-IEA;isoleucyl-tRNA aminoacylation-IEA;regulation of translational fidelity-IEA;cytosol-IEA;aminoacyl-tRNA editing activity-IEA;ligase activity-IEA;translation-IEA;ATP binding-IEA	5051	6396	9546	7601	4600	8240	3080	3116	2271	2586	1975	3745
38547	TRUE	-0.1448	0.9999	-0.7835	0.06764	-0.003626	0.9958			GO:0016020-IEA;GO:0016021-IEA	membrane-IEA;integral component of membrane-IEA	515.9	417.1	397.6	442.5	385.6	375.6	244.6	232	283.6	449.5	422.6	446.6
38611	TRUE	0.1498	0.9999	-0.365	0.4569	0.1724	0.8263					35.55	23.81	29.62	34.2	34.18	33.17	21.74	15.73	24.67	29.57	36.75	36.63
38913	TRUE	-0.0267	0.9999	0.1849	0.6653	0.2712	0.5974					1957	2138	2368	2217	2026	2120	2550	2413	2387	2610	2775	2382
39451	TRUE	0.4075	0.9999	1.255	0.002025	0.6512	0.3038			GO:0015038-IEA;GO:0015035-IEA;GO:0045454-IEA;GO:0016020-IEA;GO:0042175-IEA;GO:0009055-IEA;GO:0016021-IEA;GO:0055114-IEA;GO:0005783-IEA;GO:0005794-IEA;GO:0031965-IEA;GO:0005623-IEA	glutathione disulfide oxidoreductase activity-IEA;protein disulfide oxidoreductase activity-IEA;cell redox homeostasis-IEA;membrane-IEA;nuclear outer membrane-endoplasmic reticulum membrane network-IEA;electron transfer activity-IEA;integral component of membrane-IEA;oxidation-reduction process-IEA;endoplasmic reticulum-IEA;Golgi apparatus-IEA;nuclear membrane-IEA;cell-IEA	1956	1135	795.2	1436	1968	1754	2567	3436	3310	2112	2993	992.5
39533	TRUE	0.1927	0.9999	-0.1234	0.8294	0.1994	0.777	O-FucT	GDP-fucose protein O-fucosyltransferase	GO:0016020-IEA;GO:0016021-IEA	membrane-IEA;integral component of membrane-IEA	369.7	446.6	331.7	376.2	489.7	449.8	351.1	361.8	338.6	539.4	319.4	456.1
39813	TRUE	-0.2179	0.9999	-0.3065	0.6626	-1.222	0.09948					151.3	417.1	265.8	202	267.1	244.9	147.9	298.9	223.1	59.15	91	187.9
39865	TRUE	0.2082	0.9999	0.08854	0.8944	-0.3192	0.7398					26.41	58.29	51.83	42.75	67.57	51.71	46.75	45.88	54.94	53.23	7	43.72
39866	TRUE	0.1184	0.9999	0.6797	0.05979	-0.441	0.3542	TRP	Transient receptor potential (TRP) ion channel	GO:0009272-IEA;GO:0055085-IEA;GO:0005737-IEA;GO:0015883-IEA;GO:0035350-IEA;GO:0016020-IEA;GO:0016021-IEA;GO:0032153-IEA;GO:0015230-IEA;GO:0005783-IEA;GO:0005886-IEA;GO:0006457-IEA	fungal-type cell wall biogenesis-IEA;transmembrane transport-IEA;cytoplasm-IEA;FAD transport-IEA;FAD transmembrane transport-IEA;membrane-IEA;integral component of membrane-IEA;cell division site-IEA;FAD transmembrane transporter activity-IEA;endoplasmic reticulum-IEA;plasma membrane-IEA;protein folding-IEA	2701	2343	2694	2696	2407	3323	4600	3802	4009	2075	2107	1486
39881	TRUE	-0.118	0.9999	-0.5062	0.3176	-0.07339	0.9359	ICMT	Isoprenylcysteine carboxyl methyltransferase (ICMT) family	GO:0005789-IEA;GO:0005737-IEA;GO:0006629-IEA;GO:0016020-IEA;GO:0016021-IEA;GO:0055114-IEA;GO:0016740-IEA;GO:0032259-IEA;GO:0016627-IEA;GO:0006481-IEA;GO:0004671-IEA;GO:0008168-IEA;GO:0005783-IEA	endoplasmic reticulum membrane-IEA;cytoplasm-IEA;lipid metabolic process-IEA;membrane-IEA;integral component of membrane-IEA;oxidation-reduction process-IEA;transferase activity-IEA;methylation-IEA;oxidoreductase activity, acting on the CH-CH group of donors-IEA;C-terminal protein methylation-IEA;protein C-terminal S-isoprenylcysteine carboxyl O-methyltransferase activity-IEA;methyltransferase ac…	76.17	85.39	81.44	69.47	85.06	67.32	46.75	47.19	68.39	88.72	83.12	56.71
39973	TRUE	0.7879	0.9244	3.813	1.204e-18	4.749	1.312e-16	Ephrin_rec_like	Putative ephrin-receptor like	GO:0008061-IEA;GO:0016020-IEA;GO:0006030-IEA;GO:0016021-IEA;GO:0005509-IEA;GO:0007156-IEA;GO:0005576-IEA	chitin binding-IEA;membrane-IEA;chitin metabolic process-IEA;integral component of membrane-IEA;calcium ion binding-IEA;homophilic cell adhesion via plasma membrane adhesion molecules-IEA;extracellular region-IEA	316.9	219.2	165.8	452.1	449.2	329.8	4187	1812	4237	2405	8448	8546
39978	TRUE	0.1017	0.9999	-0.09499	0.8755	1.095	0.03031	Asp	Eukaryotic aspartyl protease	GO:0070062-IEA;GO:0005615-IEA;GO:0009617-IEA;GO:0003406-IEA;GO:0006508-IEA;GO:0016020-IEA;GO:0045121-IEA;GO:0016021-IEA;GO:0061061-IEA;GO:0031012-IEA;GO:0016787-IEA;GO:0004190-IEA;GO:0008233-IEA;GO:0005764-IEA	extracellular exosome-IEA;extracellular space-IEA;response to bacterium-IEA;retinal pigment epithelium development-IEA;proteolysis-IEA;membrane-IEA;membrane raft-IEA;integral component of membrane-IEA;muscle structure development-IEA;extracellular matrix-IEA;hydrolase activity-IEA;aspartic-type endopeptidase activity-IEA;peptidase activity-IEA;lysosome-IEA	2299	3382	1611	2268	3736	1802	1545	2387	2894	6405	3697	5400
40394	TRUE	0.1202	0.9999	-0.5943	0.2453	-0.7479	0.2412					241.7	251.2	291.7	273.6	224.2	361	172.9	167.8	169.3	143.1	117.2	192.6
40441	TRUE	0.7821	0.9999	0.3513	0.5645	2.153	5.856e-07	SUR7	SUR7/PalI family	GO:0005923-IEA;GO:0016020-IEA;GO:0016021-IEA;GO:0005198-IEA;GO:0005886-IEA	bicellular tight junction-IEA;membrane-IEA;integral component of membrane-IEA;structural molecule activity-IEA;plasma membrane-IEA	1799	1512	970.7	2995	3381	1002	834.9	1842	2793	7499	5892	5636
40535	TRUE	-0.1774	0.9999	-0.1072	0.8409	0.757	0.07784	PhyH	Phytanoyl-CoA dioxygenase (PhyH)	GO:0051213-IEA;GO:0055114-IEA;GO:0005575-ND;GO:0003674-ND	dioxygenase activity-IEA;oxidation-reduction process-IEA;cellular_component-ND;molecular_function-ND	2116	1922	1596	1777	1656	1554	1217	2050	1961	2741	3324	3406
40930	TRUE	-0.1424	0.9999	0.1793	0.6927	0.08789	0.8903	Mid1	Stretch-activated Ca2+-permeable channel component	GO:0030437-IEA;GO:0016020-IEA;GO:0006816-IEA;GO:0016021-IEA;GO:0098703-IEA;GO:0070588-IEA;GO:1901196-IEA;GO:0015275-IEA;GO:0005262-IEA;GO:0000747-IEA;GO:0005783-IEA;GO:0005886-IEA;GO:0005622-IEA	ascospore formation-IEA;membrane-IEA;calcium ion transport-IEA;integral component of membrane-IEA;calcium ion import across plasma membrane-IEA;calcium ion transmembrane transport-IEA;positive regulation of calcium-mediated signaling involved in cellular response to salt stress-IEA;stretch-activated, cation-selective, calcium channel activity-IEA;calcium channel activity-IEA;conjugation with cell…	1151	1112	1047	1098	970.7	935.6	1379	1151	1222	1166	1096	1235
40939	TRUE	0.08921	0.9999	1.434	1.6e-05	0.7968	0.09848			GO:0016020-IEA;GO:0016021-IEA	membrane-IEA;integral component of membrane-IEA	523	486	345.8	432.8	577.1	431.2	1252	1262	1194	726.3	818.1	812.9
41009	TRUE	0.007092	0.9999	0.157	0.7316	0.4805	0.313	SWIRM	SWIRM domain	GO:0001786-IEA;GO:0003700-IBA;GO:0009409-IMP;GO:0071470-IEA;GO:0046872-IEA;GO:0016020-IEA;GO:0046695-IEA;GO:0016021-IEA;GO:0008270-IEA;GO:0006351-IEA;GO:0003682-IEA;GO:0003682-IBA;GO:0006810-IEA;GO:0006338-IBA;GO:0006357-IEA;GO:0006357-IBA;GO:0003677-IEA;GO:0003677-ISS;GO:0000781-IEA;GO:0003713-IEA;GO:0003713-IBA;GO:0000183-IEA;GO:0016573-IEA;GO:0010520-IEA;GO:0035066-IEA;GO:0035066-IBA;GO:001503…	phosphatidylserine binding-IEA;DNA-binding transcription factor activity-IBA;response to cold-IMP;cellular response to osmotic stress-IEA;metal ion binding-IEA;membrane-IEA;SLIK (SAGA-like) complex-IEA;integral component of membrane-IEA;zinc ion binding-IEA;transcription, DNA-templated-IEA;chromatin binding-IEA;chromatin binding-IBA;transport-IEA;chromatin remodeling-IBA;regulation of transcripti…	832.8	1021	918.1	991.8	969.9	829.3	1025	1110	958.6	1459	1185	1215
41081	TRUE	-0.03241	0.9999	1.243	0.005664	-1.16	0.02361	Peptidase_M43	Pregnancy-associated plasma protein-A	GO:0008233-IEA;GO:0006508-IEA;GO:0008237-IEA	peptidase activity-IEA;proteolysis-IEA;metallopeptidase activity-IEA	3600	1929	2069	1484	2668	3271	5936	8154	3941	1693	629.1	1047
41230	TRUE	1.757	0.1568	4.958	5.288e-32	6.695	4.395e-13					79.22	55.01	42.2	70.54	439.6	142.4	1539	2972	1834	3949	16300	877.9
41252	TRUE	0.1088	0.9999	1.739	3.056e-06	2.621	8.574e-07	GST_N_3	Glutathione S-transferase, N-terminal domain	GO:0008152-IEA;GO:0005737-IEA;GO:0004364-IEA;GO:0016740-IEA	metabolic process-IEA;cytoplasm-IEA;glutathione transferase activity-IEA;transferase activity-IEA	1519	1540	1663	1443	2004	1649	4274	7690	3867	8829	15470	4836
41299	TRUE	-0.2657	0.9999	0.2123	0.6095	0.03652	0.9538	Abhydrolase_3	alpha/beta hydrolase fold	GO:0008152-IEA;GO:0005739-IEA;GO:0016787-IEA	metabolic process-IEA;mitochondrion-IEA;hydrolase activity-IEA	1904	2007	1782	1391	1948	1390	2312	2092	2196	1716	2417	1675
41983	TRUE	0.2138	0.9999	-0.2052	0.7761	0.5411	0.4892					109.7	196.2	95.51	82.29	248	136.6	101.1	99.63	143.5	173.9	155.7	262.3
42446	TRUE	-1.35	0.9999	0.5633	0.6414	-2.769	0.01264					31770	2290	3353	9519	1851	3419	25010	22350	7921	722.8	3929	785.7
42758	FALSE	0.08458		0.1644		-0.1251						3.047	0.821	0	0	0.795	4.878	1.087	0	6.727	1.183	0	0
42776	TRUE	0.05961	0.9999	0.2252	0.6365	0.3387	0.5581	Polysacc_deac_1	Polysaccharide deacetylase	GO:0008061-IEA;GO:0003824-IEA;GO:0016787-IEA;GO:0005975-IEA;GO:0016810-IEA	chitin binding-IEA;catalytic activity-IEA;hydrolase activity-IEA;carbohydrate metabolic process-IEA;hydrolase activity, acting on carbon-nitrogen (but not peptide) bonds-IEA	489.5	532	466.4	345.2	710.7	491.7	591.4	519.1	633.4	702.7	500.5	674.6
42923	TRUE	0.2174	0.9999	-1.994	1.245e-06	-1.787	0.0007817	GMP_synt_C	GMP synthase C terminal domain	GO:0003921-IBA;GO:0003922-IEA;GO:0003922-IBA;GO:0006164-IEA;GO:0005829-IEA;GO:0005829-IBA;GO:0016462-IEA;GO:0006177-IEA;GO:0006177-IBA;GO:0005524-IEA	GMP synthase activity-IBA;GMP synthase (glutamine-hydrolyzing) activity-IEA;GMP synthase (glutamine-hydrolyzing) activity-IBA;purine nucleotide biosynthetic process-IEA;cytosol-IEA;cytosol-IBA;pyrophosphatase activity-IEA;GMP biosynthetic process-IEA;GMP biosynthetic process-IBA;ATP binding-IEA	3772	4073	8400	7345	3300	8391	1028	1622	1408	1119	1159	2371
42956	TRUE	0.8375	0.3829	-0.7253	0.2184	-0.2463	0.7815			GO:0016020-IEA;GO:0016021-IEA	membrane-IEA;integral component of membrane-IEA	411.3	642.9	504.2	743.8	1156	904.4	151.1	237.3	542.6	237.8	246.7	809.3
43093	TRUE	-0.03719	0.9999	0.5636	0.138	0.4176	0.4247	ADH_N	Alcohol dehydrogenase GroES-like domain	GO:0008270-IEA;GO:0016491-IEA;GO:0046872-IEA;GO:0055114-IEA	zinc ion binding-IEA;oxidoreductase activity-IEA;metal ion binding-IEA;oxidation-reduction process-IEA	597.2	566.5	562	502.3	608.1	571.7	792.5	997.6	774.7	851.7	752.5	698.3
43144	TRUE	0.5559	0.9999	1.472	0.002482	2.06	0.0002736					68.05	85.39	47.39	82.29	133.6	90.74	176.1	233.4	199.6	262.6	407.7	250.5
43189	TRUE	-0.4046	0.9999	1.373	0.0001508	0.09118	0.9105					2419	2731	1770	1636	2232	1347	5402	6024	6543	1177	2425	3691
43445	TRUE	0.1231	0.9999	0.6118	0.1139	-0.2249	0.7358	SQS_PSY	Squalene/phytoene synthase	GO:0005789-IEA;GO:0004337-IEA;GO:0051996-IEA;GO:0016020-IEA;GO:0042175-IEA;GO:0016021-IEA;GO:0016740-IEA;GO:0016765-IEA;GO:0009058-IEA;GO:0006696-IEA;GO:0008610-IEA;GO:0004310-IEA;GO:0005783-IEA;GO:0005741-IEA	endoplasmic reticulum membrane-IEA;geranyltranstransferase activity-IEA;squalene synthase activity-IEA;membrane-IEA;nuclear outer membrane-endoplasmic reticulum membrane network-IEA;integral component of membrane-IEA;transferase activity-IEA;transferase activity, transferring alkyl or aryl (other than methyl) groups-IEA;biosynthetic process-IEA;ergosterol biosynthetic process-IEA;lipid biosynthet…	2350	1749	2499	3376	1921	1932	3771	3680	2647	3004	1489	1139
43479	TRUE	-0.1099	0.9999	-0.4209	0.3182	-0.1352	0.8415			GO:0003824-IEA;GO:0009116-IEA	catalytic activity-IEA;nucleoside metabolic process-IEA	622.6	614.9	741.9	593.1	477.8	768.8	443.6	510	518	637.6	508.4	643.9
43528	TRUE	-0.3129	0.9999	-0.6612	0.09351	-0.3773	0.4956			GO:0003824-IEA;GO:0009116-IEA	catalytic activity-IEA;nucleoside metabolic process-IEA	647	954	918.8	634.8	646.3	747.3	443.6	562.4	577.4	606.9	623.9	691.2
43563	TRUE	0.6446	0.9999	1.89	8.917e-05	2.686	0.0001023					312.8	85.39	172.5	525.8	186	202	716.4	646.3	828.5	1506	1972	341.5
43635	TRUE	-0.08798	0.9999	-0.3916	0.3583	-0.1417	0.8377					597.2	761.1	630.8	502.3	672.5	695.6	465.3	513.9	530.3	545.4	496.1	745.5
43894	TRUE	0.1669	0.9999	0.02827	0.9602	0.6285	0.1398			GO:0004806-IEA;GO:0016787-IEA;GO:0005886-IEA;GO:0016788-IEA	triglyceride lipase activity-IEA;hydrolase activity-IEA;plasma membrane-IEA;hydrolase activity, acting on ester bonds-IEA	1140	1128	1092	1548	1188	1052	858.8	1118	1450	1862	1631	1687
44071	TRUE	0.6388	0.9999	0.4495	0.3109	0.01564	0.9832	Pro_isomerase	Cyclophilin type peptidyl-prolyl cis-trans isomerase/CLD	GO:0003755-IEA;GO:0000413-IEA;GO:0016853-IEA;GO:0006457-IEA	peptidyl-prolyl cis-trans isomerase activity-IEA;protein peptidyl-prolyl isomerization-IEA;isomerase activity-IEA;protein folding-IEA	660.2	660.1	1014	1370	770.3	1533	1363	887.5	948.5	831.6	671.1	846
44121	TRUE	-0.2103	0.9999	0.6258	0.1671	-1.085	0.01412	p450	Cytochrome P450	GO:0005506-IEA;GO:0046872-IEA;GO:0016705-IEA;GO:0016491-IEA;GO:0016020-IEA;GO:0016021-IEA;GO:0020037-IEA;GO:0055114-IEA;GO:0004497-IEA	iron ion binding-IEA;metal ion binding-IEA;oxidoreductase activity, acting on paired donors, with incorporation or reduction of molecular oxygen-IEA;oxidoreductase activity-IEA;membrane-IEA;integral component of membrane-IEA;heme binding-IEA;oxidation-reduction process-IEA;monooxygenase activity-IEA	5151	4009	6048	5365	3630	4210	8280	7254	7949	2396	2618	2110
44310	TRUE	0.1797	0.9999	-0.6437	0.1145	-0.04327	0.9486			GO:0003677-IEA;GO:0046872-IEA	DNA binding-IEA;metal ion binding-IEA	2645	2355	1814	2553	3041	2128	1045	1399	1907	2476	1676	2415
44336	TRUE	0.04186	0.9999	0.006938	0.9897	-0.05719	0.9313	HIG_1_N	Hypoxia induced protein conserved region	GO:0033617-IEA;GO:0005739-IEA;GO:0016020-IEA;GO:0016021-IEA;GO:0097249-IEA;GO:0043066-IEA;GO:0097250-IEA;GO:0031305-IEA	mitochondrial respiratory chain complex IV assembly-IEA;mitochondrion-IEA;membrane-IEA;integral component of membrane-IEA;mitochondrial respirasome-IEA;negative regulation of apoptotic process-IEA;mitochondrial respirasome assembly-IEA;integral component of mitochondrial inner membrane-IEA	1207	1007	1150	1070	1184	1214	976.3	1085	1317	1262	931.8	1021
44390	TRUE	0.1553	0.9999	0.4699	0.2167	0.7051	0.09533	Complex1_LYR	Complex 1 protein (LYR family)	GO:0005759-IEA;GO:0016226-IEA;GO:0031314-IEA;GO:1990221-IEA	mitochondrial matrix-IEA;iron-sulfur cluster assembly-IEA;extrinsic component of mitochondrial inner membrane-IEA;L-cysteine desulfurase complex-IEA	1793	1777	1471	1919	1963	1743	1906	2547	2540	3176	2516	2499
44575	TRUE	-0.3724	0.9999	-0.3479	0.384	0.2925	0.577	Bestrophin	Bestrophin, RFP-TM, chloride channel	GO:0016020-IEA;GO:0016021-IEA	membrane-IEA;integral component of membrane-IEA	1140	1002	1154	736.4	787.8	1022	794.7	904.6	884.6	1541	1302	1182
44621	TRUE	-0.1351	0.9999	0.1889	0.7546	1.09	0.1214	DIOX_N	non-haem dioxygenase in morphine synthesis N-terminal	GO:0005506-IEA;GO:0046872-IEA;GO:0016491-IEA;GO:0055114-IEA	iron ion binding-IEA;metal ion binding-IEA;oxidoreductase activity-IEA;oxidation-reduction process-IEA	5662	2510	4718	5589	2836	3383	4225	4265	6207	14530	3741	9079
44723	TRUE	-0.4887	0.9999	-2.994	1.998e-09	-2.151	0.0004186					2158	8975	7504	2896	5446	4924	952.3	671.2	689.5	1506	788.3	1849
44923	TRUE	-0.3443	0.9999	-0.06525	0.8974	-0.5832	0.185					1881	1802	1955	1790	1320	1343	2061	1797	1529	1549	1125	1065
45071	TRUE	0.01089	0.9999	-0.4235	0.4683	-0.2854	0.7245					124.9	175.7	189.5	153.9	196.4	144.4	125	116.7	116.6	134.9	110.2	150.1
45965	TRUE	0.03033	0.9999	0.1391	0.7684	-0.3809	0.4308	Pkinase	Protein kinase domain	GO:0072353-IEA;GO:0000166-IEA;GO:0003899-IEA;GO:0005737-IEA;GO:0010737-IEA;GO:0045014-IEA;GO:0005829-IEA;GO:0032774-IEA;GO:0016310-IEA;GO:0010515-IEA;GO:0016740-IEA;GO:0016301-IEA;GO:0007265-IEA;GO:0004691-IEA;GO:0005773-IEA;GO:0004672-IEA;GO:0001403-IEA;GO:0004674-IEA;GO:0005524-IEA;GO:0005634-IEA;GO:0006468-IEA;GO:0005952-IEA;GO:1903759-IEA	cellular age-dependent response to reactive oxygen species-IEA;nucleotide binding-IEA;DNA-directed 5'-3' RNA polymerase activity-IEA;cytoplasm-IEA;protein kinase A signaling-IEA;carbon catabolite repression of transcription by glucose-IEA;cytosol-IEA;RNA biosynthetic process-IEA;phosphorylation-IEA;negative regulation of induction of conjugation with cellular fusion-IEA;transferase activity-IEA;k…	3077	2796	3313	3244	2891	3274	3756	3091	3270	2392	2298	2319
45974	TRUE	-0.03376	0.9999	-1.101	0.004028	-0.8242	0.1348	SET	SET domain	GO:0005829-IEA;GO:0018026-IEA;GO:0018026-IBA;GO:0016740-IEA;GO:0008168-IEA;GO:0016279-IEA;GO:0016279-IBA;GO:0005634-IEA;GO:0032259-IEA	cytosol-IEA;peptidyl-lysine monomethylation-IEA;peptidyl-lysine monomethylation-IBA;transferase activity-IEA;methyltransferase activity-IEA;protein-lysine N-methyltransferase activity-IEA;protein-lysine N-methyltransferase activity-IBA;nucleus-IEA;methylation-IEA	627.7	1104	844	699	900.7	918.1	332.7	406.4	446.2	420	319.4	691.2
46008	TRUE	0.4265	0.9999	0.1141	0.8487	-0.3378	0.6374					364.6	263.5	447.2	542.9	439.6	478.1	390.3	381.5	394.6	280.4	213.5	346.2
46425	TRUE	0.2126	0.9999	0.1378	0.7745	0.3358	0.56					740.4	834.2	904	692.5	958.7	1228	792.5	878.3	1059	918	804.1	1389
46518	TRUE	0.01905	0.9999	0.5412	0.2849	0.5463	0.4038					184.8	307.1	205.8	215.9	280.6	210.7	358.8	315.9	354.3	269.7	427	328.5
46623	TRUE	0.3551	0.9999	0.3255	0.5806	0.3559	0.5352					531.2	864.5	618.2	558.9	1136	883	505.5	641.1	1385	764.2	871.5	932.2
46726	TRUE	0.263	0.9999	2.977	6.405e-13	2.059	6.239e-05			GO:0016020-IEA;GO:0016021-IEA	membrane-IEA;integral component of membrane-IEA	564.7	225.8	250.3	626.3	329.9	303.4	3140	2285	2959	1145	2144	1109
46727	TRUE	0.4798	0.9999	1.679	0.0007618	0.3106	0.7071					20.31	15.6	9.625	12.82	31	29.27	23.92	83.9	102	8.281	21	33.08
47183	TRUE	-0.4415	0.9999	-0.3263	0.5732	-3.368	3.211e-12	Hydrophobin	Fungal hydrophobin	GO:0009277-IEA;GO:0016020-IEA;GO:0016021-IEA;GO:0005199-IEA	fungal-type cell wall-IEA;membrane-IEA;integral component of membrane-IEA;structural constituent of cell wall-IEA	7282	2934	3221	5719	1635	2612	3026	4225	3460	315.9	372.7	575.4
48033	TRUE	-0.04582	0.9999	-0.05725	0.9121	-0.3335	0.5322	DUF1771	Domain of unknown function (DUF1771)	GO:0008150-ND;GO:0006807-IEA;GO:0016020-IEA;GO:0016021-IEA;GO:0003674-ND;GO:0016810-IEA	biological_process-ND;nitrogen compound metabolic process-IEA;membrane-IEA;integral component of membrane-IEA;molecular_function-ND;hydrolase activity, acting on carbon-nitrogen (but not peptide) bonds-IEA	3142	2529	2235	2167	2815	2676	2250	2541	2805	1688	1947	2582
48133	TRUE	0.08142	0.9999	-0.8268	0.09319	-1.196	0.03456					6406	8686	10320	8337	9318	9287	6611	4535	3167	3906	2126	4959
48435	TRUE	-0.1791	0.9999	-0.1545	0.7599	0.04496	0.953	Mito_carr	Mitochondrial carrier protein	GO:0016020-IEA;GO:0016021-IEA;GO:0006810-IEA	membrane-IEA;integral component of membrane-IEA;transport-IEA	3734	5195	4165	3161	4865	3529	3598	4112	4052	4153	3789	5466
48518	TRUE	0.1203	0.9999	0.07428	0.8818	-0.3942	0.3957	zf-CCCH	Zinc finger C-x8-C-x5-C-x3-H type (and similar)	GO:0000398-IEA;GO:0089701-IEA;GO:0000166-IEA;GO:0000243-IEA;GO:0003723-IEA;GO:0046872-IEA;GO:0071004-IEA;GO:0005829-IEA;GO:0045292-IEA;GO:0005634-IEA;GO:0003676-IEA	mRNA splicing, via spliceosome-IEA;U2AF-IEA;nucleotide binding-IEA;commitment complex-IEA;RNA binding-IEA;metal ion binding-IEA;U2-type prespliceosome-IEA;cytosol-IEA;mRNA cis splicing, via spliceosome-IEA;nucleus-IEA;nucleic acid binding-IEA	1829	1655	1859	1981	1898	1945	2119	1892	1617	1378	1284	1374
48563	TRUE	-0.03527	0.9999	-0.8489	0.01378	-0.9979	0.02505	ANAPC8	Anaphase promoting complex subunit 8 / Cdc23	GO:0030071-IEA;GO:0005680-IEA;GO:0045842-IEA;GO:0044732-IEA;GO:0031145-IEA;GO:0030332-IEA;GO:0016567-IEA;GO:0004842-IEA;GO:0005634-IEA;GO:0031347-IEA	regulation of mitotic metaphase/anaphase transition-IEA;anaphase-promoting complex-IEA;positive regulation of mitotic metaphase/anaphase transition-IEA;mitotic spindle pole body-IEA;anaphase-promoting complex-dependent catabolic process-IEA;cyclin binding-IEA;protein ubiquitination-IEA;ubiquitin-protein transferase activity-IEA;nucleus-IEA;regulation of defense response-IEA	1963	2397	2195	1823	2384	2192	1364	1142	1120	865.9	819.8	1554
48595	TRUE	-0.1096	0.9999	-0.4453	0.2611	-0.2524	0.6618	GLTSCR1	Conserved region of unknown function on GLTSCR protein			1079	1432	1132	845.4	1181	1348	846.9	874.4	946.2	824.5	944.1	1261
48629	TRUE	0.1128	0.9999	-0.5674	0.1761	-1.027	0.02922					1650	1865	3081	2382	2074	2708	1605	1493	1344	939.3	821.6	1439
48666	TRUE	-0.1646	0.9999	0.1508	0.757	-0.003758	0.9954	DUF1746	Fungal domain of unknown function (DUF1746)	GO:0016020-IEA;GO:0016021-IEA	membrane-IEA;integral component of membrane-IEA	661.2	539.4	670.8	488.4	522.3	659.5	746.9	702.7	631.2	586.8	628.2	640.4
48691	TRUE	-0.07584	0.9999	-0.04837	0.9256	-0.12	0.85			GO:0016020-IEA;GO:0016021-IEA	membrane-IEA;integral component of membrane-IEA	1087	1244	1059	852.8	1202	1160	1172	1067	1038	940.5	924	1230
48744	TRUE	-0.1226	0.9999	-0.3119	0.4486	-0.514	0.2612	ABC_tran	ABC transporter	GO:0000166-IEA;GO:0005524-IEA;GO:0016787-IEA;GO:0016887-IEA	nucleotide binding-IEA;ATP binding-IEA;hydrolase activity-IEA;ATPase activity-IEA	1354	1383	1462	1184	1240	1438	1294	979.3	1103	1050	923.1	942.9
48789	TRUE	-0.04844	0.9999	-0.7821	0.03303	-0.6092	0.229	Ssl1	Ssl1-like	GO:0003743-IEA;GO:0000112-IEA;GO:0046872-IEA;GO:0005829-IEA;GO:0006281-IEA;GO:0070816-IEA;GO:0008270-IEA;GO:0006351-IEA;GO:0000439-IEA;GO:0006289-IEA;GO:0006366-IEA;GO:0005675-IEA;GO:0005634-IEA;GO:0006357-IEA;GO:0006413-IEA	translation initiation factor activity-IEA;nucleotide-excision repair factor 3 complex-IEA;metal ion binding-IEA;cytosol-IEA;DNA repair-IEA;phosphorylation of RNA polymerase II C-terminal domain-IEA;zinc ion binding-IEA;transcription, DNA-templated-IEA;transcription factor TFIIH core complex-IEA;nucleotide-excision repair-IEA;transcription by RNA polymerase II-IEA;transcription factor TFIIH holo …	744.5	841.5	987.7	895.6	709.9	892.7	505.5	530.9	448.5	551.3	437.5	678.2
48824	TRUE	-0.7445	0.9428	-0.101	0.8786	-1.53	0.001605	Amidohydro_1	Amidohydrolase family	GO:0016020-IEA;GO:0016021-IEA;GO:0016787-IEA;GO:0016810-IEA	membrane-IEA;integral component of membrane-IEA;hydrolase activity-IEA;hydrolase activity, acting on carbon-nitrogen (but not peptide) bonds-IEA	11420	6689	6704	5135	4550	5146	8832	6873	7423	3020	2868	2632
49058	TRUE	0.1215	0.9999	-1.17	0.02095	0.1903	0.8322					564.7	1750	1015	515.1	2091	998.1	376.2	367.1	720.9	869.5	773.5	2118
49154	TRUE	-0.1957	0.9999	-0.8359	0.09278	-1.059	0.0875	zf-SNAP50_C	snRNA-activating protein of 50kDa MW C terminal			233.6	233.2	204.3	161.4	226.6	194.2	131.5	119.3	112.1	81.63	94.5	128.8
49320	TRUE	0.2004	0.9999	-0.2352	0.6309	0.5525	0.3507	AMP-binding	AMP-binding enzyme	GO:0008152-IEA;GO:0003824-IEA;GO:0006629-IEA;GO:0016020-IEA;GO:0030729-IEA;GO:0016021-IEA;GO:0016874-IEA	metabolic process-IEA;catalytic activity-IEA;lipid metabolic process-IEA;membrane-IEA;acetoacetate-CoA ligase activity-IEA;integral component of membrane-IEA;ligase activity-IEA	5080	3396	3434	3478	4797	5418	2865	3197	4051	6751	6584	4076
49522	TRUE	0.004683	0.9999	-0.755	0.04146	-0.8237	0.1078					887.7	966.3	827.8	973.6	850.6	873.2	479.4	454.9	642.4	349	431.4	708.9
49560	TRUE	-0.004363	0.9999	0.03473	0.9668	0.0195	0.985					88.36	160.1	66.64	65.19	124	123.9	98.93	94.39	130.1	83.99	113.7	119.3
49581	TRUE	0.1293	0.9999	-0.234	0.5915	-0.418	0.4539	F-box-like	F-box-like			856.2	748.8	902.5	965.1	635.2	1158	687.1	719.7	720.9	663.6	455.9	738.5
49717	TRUE	-0.1954	0.9999	-0.7407	0.1013	-0.6309	0.3559					340.2	501.6	434.6	306.7	356.9	449.8	204.4	279.2	269.1	231.9	154.9	420.6
50568	TRUE	1.507	0.02375	1.908	1.885e-08	1.538	0.000415					869.4	839.1	965.5	1078	2169	4406	2791	2684	4639	1524	3742	2507
50628	TRUE	0.04034	0.9999	2.178	1.585e-09	2.657	3.441e-09					545.4	345.6	288.8	440.3	436.4	337.6	2001	1614	1823	2290	3660	1601
50839	TRUE	1.55	0.489	1.075	0.2152	2.816	1.423e-05			GO:0016020-IEA;GO:0016021-IEA	membrane-IEA;integral component of membrane-IEA	4655	5707	3106	18260	19490	1726	1073	10710	16630	36590	15850	41710
50958	TRUE	0.03049	0.9999	0.1663	0.7194	0.5162	0.2336	ATP_bind_1	Conserved hypothetical ATP binding protein	GO:0006913-IEA;GO:0009790-IEA;GO:0005737-IEA;GO:0034629-IEA;GO:0051301-IEA;GO:0003924-IEA;GO:0005829-IEA;GO:0044376-IEA;GO:0007064-IEA;GO:0009793-IEA;GO:0005874-IEA;GO:0016887-IEA	nucleocytoplasmic transport-IEA;embryo development-IEA;cytoplasm-IEA;cellular protein-containing complex localization-IEA;cell division-IEA;GTPase activity-IEA;cytosol-IEA;obsolete RNA polymerase II complex import to nucleus-IEA;mitotic sister chromatid cohesion-IEA;embryo development ending in seed dormancy-IEA;microtubule-IEA;ATPase activity-IEA	1714	1456	1421	1666	1423	1614	1457	1989	1711	1881	2418	2237
51040	TRUE	-0.1701	0.9999	0.5897	0.1106	-0.4306	0.4266	Tetraspannin	Tetraspanin family	GO:0016020-IEA;GO:0016021-IEA	membrane-IEA;integral component of membrane-IEA	941.5	984.4	860.3	958.7	743.3	779.5	1418	1508	1283	870.7	672	509.2
51416	TRUE	-0.1945	0.9999	0.2821	0.5626	-1.188	0.05123	DUF1996	Domain of unknown function (DUF1996)	GO:0005576-IEA;GO:0004553-IEA;GO:0005975-IEA;GO:0030248-IEA	extracellular region-IEA;hydrolase activity, hydrolyzing O-glycosyl compounds-IEA;carbohydrate metabolic process-IEA;cellulose binding-IEA	854.1	466.3	569.4	401.8	671	572.7	649	816.7	837.5	225.9	141.7	438.3
51660	TRUE	0.05675	0.9999	0.5151	0.1735	0.8224	0.05832	PAPA-1	PAPA-1-like conserved region	GO:0031011-IEA;GO:0006355-IEA;GO:0006338-IEA	Ino80 complex-IEA;regulation of transcription, DNA-templated-IEA;chromatin remodeling-IEA	772.9	821	707.8	831.5	977.8	586.4	1237	1016	1048	1500	1524	1049
51690	FALSE	0		0		0						0	0	0	0	0	0	0	0	0	0	0	0
51710	TRUE	0.005713	0.9999	-0.568	0.1298	0.3877	0.4685					1199	1267	1294	893.5	1656	1221	729.5	856.1	941.8	1525	1187	2178
51761	TRUE	0.01068	0.9999	-0.05401	0.921	0.4531	0.425	FHA	FHA domain	GO:0016020-IEA;GO:0016021-IEA	membrane-IEA;integral component of membrane-IEA	4181	4346	4194	4155	4504	4176	3770	3980	4502	5129	6218	5968
51853	TRUE	-0.1381	0.9999	0.09743	0.8828	0.3375	0.6866	Ferritin_2	Ferritin-like domain			93.44	66.5	67.38	57.71	79.5	66.34	85.88	74.72	84.09	113.6	55.12	124.1
51964	TRUE	-0.04805	0.9999	0.7572	0.0552	0.392	0.4812			GO:0016020-IEA;GO:0016021-IEA	membrane-IEA;integral component of membrane-IEA	1231	776.7	724.1	890.3	914.2	839.1	1705	1589	1342	1453	1072	1049
52227	TRUE	0.2797	0.9999	2.227	6.192e-12	1.269	0.02114					689.6	544.3	530.9	536.5	791.8	818.6	2425	2741	3203	992.5	2509	776.3
52602	TRUE	-0.0761	0.9999	0.07496	0.8882	-0.2142	0.7013	Hist_deacetyl	Histone deacetylase domain	GO:0004407-IEA;GO:0000083-IEA;GO:0016575-IEA;GO:0016787-IEA;GO:0045944-IEA	histone deacetylase activity-IEA;regulation of transcription involved in G1/S transition of mitotic cell cycle-IEA;histone deacetylation-IEA;hydrolase activity-IEA;positive regulation of transcription by RNA polymerase II-IEA	1920	1296	2018	2015	1169	1808	1716	2077	1723	1343	1690	1451
52671	TRUE	0.01665	0.9999	-0.5987	0.09207	-0.3804	0.4518					2708	2496	3479	2994	2904	2911	1874	1997	1853	2039	2195	2390
52858	TRUE	0.03978	0.9999	-0.5281	0.2155	-0.2202	0.7482	Kin17_mid	Domain of Kin17 curved DNA-binding protein	GO:0006260-IEA;GO:0003723-IEA;GO:0046872-IEA;GO:0043231-IEA;GO:0016363-IEA;GO:0005730-IEA;GO:0005634-IEA;GO:0006974-IEA	DNA replication-IEA;RNA binding-IEA;metal ion binding-IEA;intracellular membrane-bounded organelle-IEA;nuclear matrix-IEA;nucleolus-IEA;nucleus-IEA;cellular response to DNA damage stimulus-IEA	3325	5804	4582	3525	5444	5123	3042	3180	3277	3413	3318	4942
53019	TRUE	-0.07405	0.9999	-0.2083	0.6392	0.2325	0.6757	Actin	Actin	GO:0031491-IEA;GO:0005737-IEA;GO:0005829-IEA;GO:0043486-IEA;GO:0000812-IEA;GO:0006348-IEA;GO:0006338-IEA;GO:0005634-IEA;GO:0005634-ISS;GO:0000784-IEA	nucleosome binding-IEA;cytoplasm-IEA;cytosol-IEA;histone exchange-IEA;Swr1 complex-IEA;chromatin silencing at telomere-IEA;chromatin remodeling-IEA;nucleus-IEA;nucleus-ISS;nuclear chromosome, telomeric region-IEA	905.9	1078	1004	835.7	997.7	1007	795.8	833.8	953	1350	1197	953.5
53030	TRUE	0.147	0.9999	-0.4904	0.2172	0.5896	0.258	TANGO2	Transport and Golgi organisation 2			827.7	1159	1174	731	1323	1448	651.2	765.6	825.2	1793	1985	978.3
53249	TRUE	-0.4264	0.9999	1.941	3.777e-06	1.235	0.02761			GO:0003824-IEA;GO:0009116-IEA	catalytic activity-IEA;nucleoside metabolic process-IEA	210.2	162.6	113.3	99.39	112.9	142.4	507.7	554.5	884.6	358.4	497	319
53270	TRUE	-0.2905	0.9999	2.174	3.596e-10	1.498	0.0004461	Ank_2	Ankyrin repeats (3 copies)	GO:0003824-IEA;GO:0009116-IEA	catalytic activity-IEA;nucleoside metabolic process-IEA	801.3	570.6	476.1	480.9	531.8	493.7	2387	2725	3325	1488	2278	1472
53289	TRUE	0.1026	0.9999	0.2216	0.6015	0.08661	0.8905			GO:0000166-IEA;GO:0005525-IEA;GO:0005789-IEA;GO:0007264-IEA;GO:0016020-IEA;GO:0006481-IEA;GO:0016021-IEA;GO:0004671-IEA;GO:0005783-IEA;GO:0008168-IEA;GO:0032259-IEA;GO:0003676-IEA	nucleotide binding-IEA;GTP binding-IEA;endoplasmic reticulum membrane-IEA;small GTPase mediated signal transduction-IEA;membrane-IEA;C-terminal protein methylation-IEA;integral component of membrane-IEA;protein C-terminal S-isoprenylcysteine carboxyl O-methyltransferase activity-IEA;endoplasmic reticulum-IEA;methyltransferase activity-IEA;methylation-IEA;nucleic acid binding-IEA	2341	2650	2641	2570	2902	2737	2985	3040	2879	2708	2610	2741
53386	TRUE	1.769	0.009054	-1.145	0.188	-0.6549	0.4734	Hemerythrin	Hemerythrin HHE cation binding domain	GO:0045493-IEA;GO:0008152-IEA;GO:0005739-IEA;GO:0031176-IEA;GO:0000272-IEA;GO:0004553-IEA;GO:0005576-IEA;GO:0016787-IEA;GO:0016798-IEA;GO:0005975-IEA;GO:0030248-IEA	xylan catabolic process-IEA;metabolic process-IEA;mitochondrion-IEA;endo-1,4-beta-xylanase activity-IEA;polysaccharide catabolic process-IEA;hydrolase activity, hydrolyzing O-glycosyl compounds-IEA;extracellular region-IEA;hydrolase activity-IEA;hydrolase activity, acting on glycosyl bonds-IEA;carbohydrate metabolic process-IEA;cellulose binding-IEA	1508	602.6	1316	5835	4324	1631	59.79	399.8	1074	556	174.1	1411
53561	TRUE	0.06518	0.9999	0.5079	0.3755	0.4305	0.5638					155.4	137.1	233.2	184.9	196.4	171.7	232.6	213.7	313.9	190.5	284.4	239.8
53577	TRUE	-0.01082	0.9999	0.4147	0.4431	0.2237	0.7687			GO:0000166-IEA;GO:0003824-IEA;GO:0009116-IEA;GO:0004672-IEA;GO:0005524-IEA;GO:0006468-IEA	nucleotide binding-IEA;catalytic activity-IEA;nucleoside metabolic process-IEA;protein kinase activity-IEA;ATP binding-IEA;protein phosphorylation-IEA	185.9	208.5	279.1	247.9	205.9	217.6	309.8	251.7	346.4	272.1	280.9	235.1
53677	TRUE	-0.08099	0.9999	-0.5644	0.1197	-0.4175	0.3829	N2227	N2227-like protein	GO:0030735-IEA;GO:0035498-IEA;GO:0005829-IEA;GO:0005634-IEA;GO:0032259-IEA	carnosine N-methyltransferase activity-IEA;carnosine metabolic process-IEA;cytosol-IEA;nucleus-IEA;methylation-IEA	2025	2692	2209	2273	1989	2303	1526	1606	1543	1505	1552	2083
53871	TRUE	0.1393	0.9999	1.221	0.00113	0.9704	0.03433	Ank_2	Ankyrin repeats (3 copies)	GO:0003824-IEA;GO:0009116-IEA	catalytic activity-IEA;nucleoside metabolic process-IEA	3175	2106	2194	2787	2716	2746	5148	5451	6857	4473	5621	4493
53872	TRUE	0.1848	0.9999	1.253	0.0001206	0.9647	0.01627	Ank_5	Ankyrin repeats (many copies)			1732	1256	1229	1577	1665	1559	3004	3298	3787	2321	3093	2787
54099	TRUE	0.2069	0.9999	-0.4937	0.3884	-0.1141	0.8921					243.7	201.1	287.3	284.3	199.5	369.8	126.1	169.1	216.4	222.4	237.1	211.5
54535	TRUE	-0.09835	0.9999	0.8099	0.1756	1.063	0.1616					34970	28740	25690	26740	29700	27160	51500	48210	57040	58920	67310	59480
54928	TRUE	0.3003	0.9999	1.346	0.003793	1.985	1.635e-06	DOPA_dioxygen	Dopa 4,5-dioxygenase family	GO:0000287-IEA;GO:0051213-IEA;GO:0016829-IEA;GO:0055114-IEA;GO:0010333-IEA	magnesium ion binding-IEA;dioxygenase activity-IEA;lyase activity-IEA;oxidation-reduction process-IEA;terpene synthase activity-IEA	452	545.2	319.1	428.6	612.1	584.4	592.5	1780	1018	2054	1954	1262
54992	TRUE	-0.236	0.9999	-0.09346	0.8648	0.08843	0.9066	E1-E2_ATPase	E1-E2 ATPase	GO:0000166-IEA;GO:0006812-IEA;GO:0046872-IEA;GO:0005507-IEA;GO:0019829-IEA;GO:0016020-IEA;GO:0098655-IEA;GO:0016021-IEA;GO:0030001-IEA;GO:0016787-IEA	nucleotide binding-IEA;cation transport-IEA;metal ion binding-IEA;copper ion binding-IEA;cation-transporting ATPase activity-IEA;membrane-IEA;cation transmembrane transport-IEA;integral component of membrane-IEA;metal ion transport-IEA;hydrolase activity-IEA	3866	5473	4120	3135	4387	3903	4340	4157	4117	3878	5686	4658
55072	TRUE	-0.2773	0.9999	-0.3909	0.3454	0.2063	0.7512					3996	4692	3342	2640	3733	3546	3065	3267	2836	4204	5342	4255
55136	TRUE	0.008903	0.9999	-0.234	0.582	-0.2155	0.675	VPS9	Vacuolar sorting protein 9 (VPS9) domain			1834	1907	2232	2058	1820	2152	1636	1826	1613	1724	1568	1820
55947	TRUE	-0.06987	0.9999	0.686	0.04436	1.127	0.01009	GTP_cyclohydro2	GTP cyclohydrolase II	GO:0042802-IEA;GO:0003935-IEA;GO:0005829-IEA;GO:0009231-IEA;GO:0019238-IEA;GO:0016787-IEA	identical protein binding-IEA;GTP cyclohydrolase II activity-IEA;cytosol-IEA;riboflavin biosynthetic process-IEA;cyclohydrolase activity-IEA;hydrolase activity-IEA	1946	1769	1539	1610	1830	1569	2633	2808	3029	3589	5237	2635
55997	TRUE	-0.2052	0.9999	0.5349	0.167	0.3333	0.5329	Pex14_N	Peroxisomal membrane anchor protein (Pex14p) conserved region	GO:0016020-IEA;GO:0016021-IEA	membrane-IEA;integral component of membrane-IEA	1235	1082	821.8	780.2	1011	926.9	1397	1512	1651	1179	1431	1324
56009	TRUE	0.1372	0.9999	0.5238	0.1583	-0.1552	0.7894	THOC7	Tho complex subunit 7	GO:0000781-IBA;GO:0006406-IBA;GO:0006397-IEA;GO:0000446-IBA;GO:0000445-IEA;GO:0000445-IBA;GO:0006368-IBA;GO:0003676-IBA	chromosome, telomeric region-IBA;mRNA export from nucleus-IBA;mRNA processing-IEA;nucleoplasmic THO complex-IBA;THO complex part of transcription export complex-IEA;THO complex part of transcription export complex-IBA;transcription elongation from RNA polymerase II promoter-IBA;nucleic acid binding-IBA	1523	1211	1324	1606	1366	1506	2014	1985	1848	1214	1308	1100
56261	TRUE	0.5934	0.9999	1.557	0.003555	1.166	0.05843	Abhydrolase_1	alpha/beta hydrolase fold	GO:0009086-IEA;GO:0004414-IEA;GO:0016746-IEA;GO:0005737-IEA;GO:0005739-IEA;GO:0019344-IEA;GO:0016740-IEA	methionine biosynthetic process-IEA;homoserine O-acetyltransferase activity-IEA;transferase activity, transferring acyl groups-IEA;cytoplasm-IEA;mitochondrion-IEA;cysteine biosynthetic process-IEA;transferase activity-IEA	659.1	614.9	2166	2148	1107	1993	4735	2985	2467	3347	2726	1680
56681	TRUE	-0.1059	0.9999	-0.5087	0.3881	-0.162	0.8674	GPI-anchored	Ser-Thr-rich glycosyl-phosphatidyl-inositol-anchored membrane family			23820	28980	26870	23370	27700	23030	18000	16280	21710	26170	23790	20890
56782	TRUE	-0.1369	0.9999	-0.3544	0.3877	-0.03994	0.9529	QRPTase_C	Quinolinate phosphoribosyl transferase, C-terminal domain	GO:0004514-IEA;GO:0016757-IEA;GO:0042802-IEA;GO:0003824-IEA;GO:0019363-IEA;GO:0034354-IEA;GO:0009435-IEA;GO:0016740-IEA;GO:0016763-IEA;GO:0005634-IEA	nicotinate-nucleotide diphosphorylase (carboxylating) activity-IEA;transferase activity, transferring glycosyl groups-IEA;identical protein binding-IEA;catalytic activity-IEA;pyridine nucleotide biosynthetic process-IEA;'de novo' NAD biosynthetic process from tryptophan-IEA;NAD biosynthetic process-IEA;transferase activity-IEA;transferase activity, transferring pentosyl groups-IEA;nucleus-IEA	2891	3478	3746	2983	3006	3230	2559	2781	2566	3570	2863	3351
56787	TRUE	0.008358	0.9999	0.239	0.5807	0.4878	0.2849					2075	1581	1541	1753	1768	1715	2066	1833	2240	2338	2815	2108
56808	TRUE	0.35	0.9999	0.04758	0.9284	-0.3615	0.5103					801.3	945.8	739.7	824	1100	1254	715.3	894.1	961.9	618.7	586.2	711.3
56823	TRUE	-0.3128	0.9999	-1.16	0.00113	-1.056	0.01833	SIP1	Survival motor neuron (SMN) interacting protein 1 (SIP1)	GO:0000387-IEA;GO:0005681-IEA;GO:0030532-IEA;GO:0000245-IEA	spliceosomal snRNP assembly-IEA;spliceosomal complex-IEA;small nuclear ribonucleoprotein complex-IEA;spliceosomal complex assembly-IEA	1330	2112	1411	988.6	1581	1329	733.8	738.1	683.9	641.2	693	966.5
57055	FALSE	-0.0173		3.009	4.881e-06	1.24	0.04465	DSPc	Dual specificity phosphatase, catalytic domain	GO:0004725-IEA;GO:0006470-IEA;GO:0016791-IEA;GO:0008138-IEA;GO:0016311-IEA;GO:0035335-IEA;GO:0016787-IEA;GO:0004721-IEA;GO:0008579-IBA	protein tyrosine phosphatase activity-IEA;protein dephosphorylation-IEA;phosphatase activity-IEA;protein tyrosine/serine/threonine phosphatase activity-IEA;dephosphorylation-IEA;peptidyl-tyrosine dephosphorylation-IEA;hydrolase activity-IEA;phosphoprotein phosphatase activity-IEA;JUN kinase phosphatase activity-IBA	9.141	5.747	2.962	1.069	11.92	3.903	10.87	141.6	197.3	13.01	19.25	47.26
57120	TRUE	-0.2055	0.9999	-0.7184	0.1478	0.1439	0.8647	FH2	Formin Homology 2 Domain	GO:0042802-IEA;GO:0005737-IEA;GO:0070062-IEA;GO:0003779-IEA;GO:0003779-ISS;GO:0001725-IEA;GO:0016020-IEA;GO:0016043-IEA;GO:0007368-IEA;GO:0030036-IEA;GO:0017048-IEA;GO:0005634-ISM;GO:0005886-IEA	identical protein binding-IEA;cytoplasm-IEA;extracellular exosome-IEA;actin binding-IEA;actin binding-ISS;stress fiber-IEA;membrane-IEA;cellular component organization-IEA;determination of left/right symmetry-IEA;actin cytoskeleton organization-IEA;Rho GTPase binding-IEA;nucleus-ISM;plasma membrane-IEA	7228	10600	6739	5672	9404	6188	3389	4942	6586	7559	7851	11500
57418	TRUE	0.1075	0.9999	-0.74	0.1193	-0.3824	0.5739					366.6	273.4	379.1	384.7	335.5	383.4	169.6	213.7	215.3	320.6	241.5	210.3
57470	TRUE	-0.39	0.9999	-2.164	2.055e-05	-1.523	0.02127	ADH_N	Alcohol dehydrogenase GroES-like domain	GO:0046294-IEA;GO:0033859-IEA;GO:0016491-IEA;GO:0046872-IEA;GO:0005829-IEA;GO:0055114-IEA;GO:0051903-IEA;GO:0033833-IEA;GO:0008270-IEA;GO:0000947-IEA;GO:0006069-IEA;GO:0004022-IEA;GO:0005634-IEA	formaldehyde catabolic process-IEA;furaldehyde metabolic process-IEA;oxidoreductase activity-IEA;metal ion binding-IEA;cytosol-IEA;oxidation-reduction process-IEA;S-(hydroxymethyl)glutathione dehydrogenase activity-IEA;hydroxymethylfurfural reductase (NADH) activity-IEA;zinc ion binding-IEA;amino acid catabolic process to alcohol via Ehrlich pathway-IEA;ethanol oxidation-IEA;alcohol dehydrogenase…	3958	13110	10880	4951	9368	6975	2054	2727	1431	2629	1967	5016
57751	TRUE	-0.09206	0.9999	-0.2903	0.6216	-0.2932	0.7	BAR_2	Bin/amphiphysin/Rvs domain for vesicular trafficking	GO:0005737-IEA;GO:0007033-IEA;GO:0030173-IEA;GO:0030950-IEA;GO:0003674-ND;GO:0006897-IEA	cytoplasm-IEA;vacuole organization-IEA;integral component of Golgi membrane-IEA;establishment or maintenance of actin cytoskeleton polarity-IEA;molecular_function-ND;endocytosis-IEA	11400	15040	14830	12090	14020	12680	10860	11990	10910	10010	10910	12540
58114	TRUE	-0.1561	0.9999	-0.019	0.9748	-0.1617	0.8163					5937	5539	5385	4422	5515	5203	5702	5658	5279	4669	4589	5706
58294	TRUE	-0.167	0.9999	-0.2514	0.5585	-1.027	0.006412	Actin	Actin	GO:0000790-IEA;GO:0003407-IEA;GO:0043044-IEA;GO:0016740-IEA;GO:0070603-IEA;GO:0043968-IEA;GO:0043967-IEA;GO:0031011-IEA;GO:0031492-IEA;GO:0000978-IEA;GO:0006355-IEA;GO:1903955-IEA;GO:0003682-IEA;GO:0006338-IEA;GO:0005886-IEA;GO:0000980-IEA;GO:0071564-IEA;GO:0071565-IEA;GO:0006281-IEA;GO:0016514-IEA;GO:0035267-IEA;GO:0090544-IEA;GO:1903146-IEA;GO:0043234-IEA;GO:0007399-IEA;GO:0005654-IEA;GO:000573…	nuclear chromatin-IEA;neural retina development-IEA;ATP-dependent chromatin remodeling-IEA;transferase activity-IEA;SWI/SNF superfamily-type complex-IEA;histone H2A acetylation-IEA;histone H4 acetylation-IEA;Ino80 complex-IEA;nucleosomal DNA binding-IEA;RNA polymerase II proximal promoter sequence-specific DNA binding-IEA;regulation of transcription, DNA-templated-IEA;positive regulation of prote…	2549	2934	2700	2773	2362	2172	2792	2019	2060	1462	1128	1387
58690	TRUE	0.1021	0.9999	-1.015	0.03811	0.002286	0.9976	ACPS	4'-phosphopantetheinyl transferase superfamily	GO:0000287-IEA;GO:0070062-IEA;GO:0051213-IEA;GO:0008897-IEA;GO:0008897-IBA;GO:0020037-IEA;GO:0055114-IEA;GO:0016740-IEA;GO:0019878-IBA	magnesium ion binding-IEA;extracellular exosome-IEA;dioxygenase activity-IEA;holo-[acyl-carrier-protein] synthase activity-IEA;holo-[acyl-carrier-protein] synthase activity-IBA;heme binding-IEA;oxidation-reduction process-IEA;transferase activity-IEA;lysine biosynthetic process via aminoadipic acid-IBA	922.2	964.7	531.6	653	713.9	1233	195.7	486.4	500	658.9	670.2	1070
58819	TRUE	0.2264	0.9999	0.664	0.06026	0.4726	0.301	RRM_1	RNA recognition motif. (a.k.a. RRM, RBD, or RNP domain)	GO:0000166-IEA;GO:0005844-IEA;GO:0005737-IEA;GO:0016071-IEA;GO:0003735-IEA;GO:0000790-IEA;GO:0008143-IEA;GO:0005654-IEA;GO:1990251-IEA;GO:0005730-IEA;GO:0005840-IEA;GO:0005634-IEA;GO:0006412-IEA;GO:0003676-IEA;GO:0000289-IEA;GO:0005622-IEA	nucleotide binding-IEA;polysome-IEA;cytoplasm-IEA;mRNA metabolic process-IEA;structural constituent of ribosome-IEA;nuclear chromatin-IEA;poly(A) binding-IEA;nucleoplasm-IEA;Mmi1 nuclear focus-IEA;nucleolus-IEA;ribosome-IEA;nucleus-IEA;translation-IEA;nucleic acid binding-IEA;nuclear-transcribed mRNA poly(A) tail shortening-IEA;intracellular-IEA	2165	1628	1801	2618	1851	2104	2629	3260	2991	2714	2608	2409
58913	TRUE	-0.9995	0.9999	-3.286	2.635e-06	-1.856	0.0289					3188	31190	10910	1709	17140	3535	1463	1795	1357	2683	3545	6127
59393	TRUE	-0.1558	0.9999	-0.3226	0.4426	0.2185	0.7044					1186	1021	925.5	769.5	1149	887.8	725.1	881	892.4	964.1	1236	1420
59430	TRUE	-0.5513	0.9999	-1.311	0.03557	-0.05905	0.9561	Na_H_Exchanger	Sodium/hydrogen exchanger family	GO:0055085-IEA;GO:0006812-IEA;GO:0015299-IEA;GO:0016020-IEA;GO:0016021-IEA;GO:1902600-IEA;GO:0006810-IEA	transmembrane transport-IEA;cation transport-IEA;solute:proton antiporter activity-IEA;membrane-IEA;integral component of membrane-IEA;proton transmembrane transport-IEA;transport-IEA	31400	41100	30480	20180	34630	15310	5843	14750	20900	27510	30590	39960
59784	TRUE	-0.022	0.9999	-1.28	0.0006758	-0.6763	0.2535	dsDNA_bind	Double-stranded DNA-binding domain	GO:0003677-IEA;GO:0005737-IEA;GO:0006915-IEA;GO:0016020-IEA;GO:0016021-IEA;GO:0005634-IEA	DNA binding-IEA;cytoplasm-IEA;apoptotic process-IEA;membrane-IEA;integral component of membrane-IEA;nucleus-IEA	2020	2800	4484	3000	2978	3218	1272	1306	1238	1945	1116	2710
59815	TRUE	0.02052	0.9999	-0.3804	0.3656	-0.8796	0.0432	UCH_1	Ubiquitin carboxyl-terminal hydrolase	GO:0000288-IEA;GO:0005515-IPI;GO:0004535-IEA;GO:0004527-IEA;GO:0005737-IEA;GO:0004518-IEA;GO:0016020-IEA;GO:0016021-IEA;GO:0016787-IEA;GO:0090503-IEA;GO:0090305-IEA;GO:0055085-IEA;GO:0031251-IEA;GO:0006397-IEA;GO:0006810-IEA;GO:0005524-IEA;GO:0000289-IEA;GO:0003676-IEA	nuclear-transcribed mRNA catabolic process, deadenylation-dependent decay-IEA;protein binding-IPI;poly(A)-specific ribonuclease activity-IEA;exonuclease activity-IEA;cytoplasm-IEA;nuclease activity-IEA;membrane-IEA;integral component of membrane-IEA;hydrolase activity-IEA;RNA phosphodiester bond hydrolysis, exonucleolytic-IEA;nucleic acid phosphodiester bond hydrolysis-IEA;transmembrane transport…	2693	3326	4026	3350	3048	3825	2994	2445	2271	1877	1473	2064
59959	TRUE	-0.1486	0.9999	-0.4885	0.1972	-0.3281	0.5226	Cofilin_ADF	Cofilin/tropomyosin-type actin-binding protein	GO:0002237-IEA;GO:0045087-IEA;GO:0002755-IEA;GO:0004713-IEA;GO:0044396-IEA;GO:0005925-IEA;GO:0016020-IEA;GO:0016021-IEA;GO:0032587-IEA;GO:0015629-IEA;GO:0048471-IEA;GO:0018108-IEA;GO:0032403-IEA;GO:0034162-IEA;GO:0016307-IEA;GO:0007165-IEA;GO:0050707-IEA;GO:0050729-IEA;GO:0030042-IEA;GO:0046854-IEA;GO:0005524-IEA;GO:0005546-IEA;GO:0003785-IEA;GO:0005622-IEA;GO:0004888-IEA;GO:0005911-IEA;GO:005101…	response to molecule of bacterial origin-IEA;innate immune response-IEA;MyD88-dependent toll-like receptor signaling pathway-IEA;protein tyrosine kinase activity-IEA;actin cortical patch organization-IEA;focal adhesion-IEA;membrane-IEA;integral component of membrane-IEA;ruffle membrane-IEA;actin cytoskeleton-IEA;perinuclear region of cytoplasm-IEA;peptidyl-tyrosine phosphorylation-IEA;protein-con…	2168	2591	3243	2474	2428	2335	1831	2044	1822	2118	2138	2081
59998	TRUE	0.06185	0.9999	-0.1887	0.7315	-0.2069	0.7698	LRR_8	Leucine rich repeat			402.2	365.4	557.5	478.8	407	504.4	396.8	315.9	446.2	451.9	404.2	284.7
60290	TRUE	0.1024	0.9999	-0.2302	0.6736	-1.329	0.01424	BTB	BTB/POZ domain			5273	3479	6655	6885	2919	6859	4941	4438	3752	1728	1188	3145
60656	TRUE	-0.2908	0.9999	0.08495	0.907	-0.6625	0.3536					133	106.7	77.74	100.5	64.39	90.74	126.1	99.63	112.1	79.26	43.75	66.17
60674	TRUE	0.1679	0.9999	1.489	1.406e-05	0.5819	0.1856			GO:0003824-IEA;GO:0009116-IEA	catalytic activity-IEA;nucleoside metabolic process-IEA	2174	1713	1586	1551	2511	2083	5928	5273	4212	2510	2975	2669
60727	TRUE	0.1568	0.9999	0.2677	0.6106	0.1511	0.8612					42.66	29.56	42.94	38.47	46.11	46.83	55.44	40.64	48.21	47.32	56.87	25.99
60974	TRUE	-0.04663	0.9999	0.06779	0.9078	0.8961	0.1772	UvrD_C	UvrD-like helicase C-terminal domain	GO:0003677-IEA;GO:0000166-IEA;GO:0032508-IEA;GO:0005737-IEA;GO:0072686-IEA;GO:0034644-IEA;GO:0016787-IEA;GO:0000725-IEA;GO:0006268-IEA;GO:0006301-IEA;GO:0044732-IEA;GO:0004386-IEA;GO:0004003-IEA;GO:0005634-IEA;GO:0005524-IEA	DNA binding-IEA;nucleotide binding-IEA;DNA duplex unwinding-IEA;cytoplasm-IEA;mitotic spindle-IEA;cellular response to UV-IEA;hydrolase activity-IEA;recombinational repair-IEA;DNA unwinding involved in DNA replication-IEA;postreplication repair-IEA;mitotic spindle pole body-IEA;helicase activity-IEA;ATP-dependent DNA helicase activity-IEA;nucleus-IEA;ATP binding-IEA	391	400.7	443.5	513	352.2	335.6	509.9	395.9	390.2	1321	729.7	271.7
61145	TRUE	0.1601	0.9999	0.2651	0.6491	2.113	0.001568	Cellulase	Cellulase (glycosyl hydrolase family 5)	GO:0008152-IEA;GO:0005576-IEA;GO:0004553-IEA;GO:0005975-IEA;GO:0016787-IEA;GO:0016798-IEA;GO:0030248-IEA;GO:0008810-IEA	metabolic process-IEA;extracellular region-IEA;hydrolase activity, hydrolyzing O-glycosyl compounds-IEA;carbohydrate metabolic process-IEA;hydrolase activity-IEA;hydrolase activity, acting on glycosyl bonds-IEA;cellulose binding-IEA;cellulase activity-IEA	204.1	203.6	218.4	229.8	273.5	200	295.7	237.3	225.3	1656	939.7	209.1
61180	TRUE	0.03931	0.9999	0.7737	0.08293	3.713	1.093e-05	adh_short_C2	Enoyl-(Acyl carrier protein) reductase	GO:0003677-IEA;GO:0004316-IEA;GO:0016491-IEA;GO:0006351-IEA;GO:0003858-IEA;GO:0006355-IEA;GO:0055114-IEA	DNA binding-IEA;3-oxoacyl-[acyl-carrier-protein] reductase (NADPH) activity-IEA;oxidoreductase activity-IEA;transcription, DNA-templated-IEA;3-hydroxybutyrate dehydrogenase activity-IEA;regulation of transcription, DNA-templated-IEA;oxidation-reduction process-IEA	635.8	719.2	591.6	600.6	766.3	634.2	1190	1547	612.1	6987	17930	948.8
61181	TRUE	-0.1535	0.9999	-0.6662	0.08557	-0.02976	0.9659					2814	4125	2724	2181	4070	2413	1745	1846	2488	2709	3324	3365
61196	TRUE	-0.2916	0.9999	0.02909	0.957	0.1167	0.857	ATP_synt_H	ATP synthase subunit H	GO:0000220-IEA;GO:0000032-IEA;GO:0016491-IEA;GO:0004616-IEA;GO:0016020-IEA;GO:0016021-IEA;GO:0055114-IEA;GO:0033179-IEA;GO:0016049-IEA;GO:0042625-IEA;GO:0055085-IEA;GO:0006461-IEA;GO:0015078-IEA;GO:0015991-IEA;GO:0000329-IEA;GO:0007035-IEA	vacuolar proton-transporting V-type ATPase, V0 domain-IEA;cell wall mannoprotein biosynthetic process-IEA;oxidoreductase activity-IEA;phosphogluconate dehydrogenase (decarboxylating) activity-IEA;membrane-IEA;integral component of membrane-IEA;oxidation-reduction process-IEA;proton-transporting V-type ATPase, V0 domain-IEA;cell growth-IEA;ATPase coupled ion transmembrane transporter activity-IEA;…	3579	2675	2538	2499	2484	2206	2909	3079	2982	3735	2741	3006
61419	TRUE	-0.0321	0.9999	-0.8551	0.05431	0.5225	0.3915					916.1	518.9	480.5	663.7	582.7	629.3	313.1	308.1	423.8	1216	595.9	934.6
61617	TRUE	-0.2111	0.9999	-0.5474	0.2709	2.305	0.003713					375.8	872.7	863.3	616.7	719.4	487.8	565.3	440.5	430.5	4560	5570	433.6
61620	TRUE	-0.2825	0.9999	0.257	0.6835	-0.4604	0.5643	Ank_2	Ankyrin repeats (3 copies)	GO:0001701-IEA;GO:0003824-IEA;GO:0016020-IEA;GO:0016021-IEA;GO:0009116-IEA	in utero embryonic development-IEA;catalytic activity-IEA;membrane-IEA;integral component of membrane-IEA;nucleoside metabolic process-IEA	103.6	130.5	94.03	69.47	97.78	97.56	116.3	124.5	157	50.87	65.62	112.2
61627	TRUE	-0.03051	0.9999	-0.3082	0.4577	0.4769	0.3716	CHAT	CHAT domain	GO:0016020-IEA;GO:0016021-IEA	membrane-IEA;integral component of membrane-IEA	1230	1365	1243	1140	1180	1444	1010	1028	1056	2521	1694	1122
61699	TRUE	-0.08406	0.9999	-0.5709	0.3609	-0.5842	0.4801	Actin	Actin	GO:0001300-IEA;GO:0000011-IEA;GO:0005628-IEA;GO:0051286-IEA;GO:0030100-IEA;GO:0070688-IEA;GO:0050998-IEA;GO:0070527-IEA;GO:1903475-IEA;GO:0000978-IEA;GO:0000812-IEA;GO:0006357-IEA;GO:0009306-IEA;GO:0000980-IEA;GO:0000142-IEA;GO:0071963-IEA;GO:0032432-IEA;GO:0006281-IEA;GO:0035267-IEA;GO:0030010-IEA;GO:0032153-IEA;GO:0043234-IEA;GO:0072562-IEA;GO:0070062-IEA;GO:0000790-IEA;GO:0005925-ISS;GO:003052…	chronological cell aging-IEA;vacuole inheritance-IEA;prospore membrane-IEA;cell tip-IEA;regulation of endocytosis-IEA;obsolete MLL5-L complex-IEA;nitric-oxide synthase binding-IEA;platelet aggregation-IEA;mitotic actomyosin contractile ring assembly-IEA;RNA polymerase II proximal promoter sequence-specific DNA binding-IEA;Swr1 complex-IEA;regulation of transcription by RNA polymerase II-IEA;prote…	27800	38210	45830	34750	34230	36830	26460	25390	23430	21990	25160	27000
61928	TRUE	-0.1558	0.9999	-0.8116	0.04879	-0.8932	0.1284			GO:0005506-IEA;GO:0016705-IEA;GO:0016491-IEA;GO:0046872-IEA;GO:0016020-IEA;GO:0016021-IEA;GO:0020037-IEA;GO:0055114-IEA;GO:0004497-IEA	iron ion binding-IEA;oxidoreductase activity, acting on paired donors, with incorporation or reduction of molecular oxygen-IEA;oxidoreductase activity-IEA;metal ion binding-IEA;membrane-IEA;integral component of membrane-IEA;heme binding-IEA;oxidation-reduction process-IEA;monooxygenase activity-IEA	42.66	35.3	34.06	26.72	31	40	20.66	15.73	14.57	15.38	21.87	9.452
62000	TRUE	0.5525	0.9999	1.173	0.008645	0.7023	0.1495	MaoC_dehydratas	MaoC like domain	GO:0031418-IEA;GO:0005506-IEA;GO:0051213-IEA;GO:0016491-IEA;GO:0050353-IEA;GO:0055114-IEA;GO:0045329-IEA;GO:0016853-IEA	L-ascorbic acid binding-IEA;iron ion binding-IEA;dioxygenase activity-IEA;oxidoreductase activity-IEA;trimethyllysine dioxygenase activity-IEA;oxidation-reduction process-IEA;carnitine biosynthetic process-IEA;isomerase activity-IEA	3203	2264	1794	2926	4027	3703	3148	6492	6771	3726	4706	3331
62205	TRUE	0.2031	0.9999	0.001835	0.9979	-0.7853	0.1547	UDPG_MGDP_dh_N	UDP-glucose/GDP-mannose dehydrogenase family, NAD binding domain	GO:0070062-IEA;GO:0070062-IDA;GO:0051287-IEA;GO:0016491-IEA;GO:0003824-IEA;GO:0003979-IEA;GO:0003979-TAS;GO:0003979-IBA;GO:0001702-IEA;GO:0005829-TAS;GO:0005829-IBA;GO:0000271-IEA;GO:0055114-IEA;GO:0008152-IEA;GO:0016616-IEA;GO:0006065-TAS;GO:0006065-IBA;GO:0006011-TAS;GO:0009055-TAS;GO:0006024-TAS;GO:0006024-IBA;GO:0005654-IEA;GO:0005654-IDA;GO:0005634-IBA;GO:0005975-IBA	extracellular exosome-IEA;extracellular exosome-IDA;NAD binding-IEA;oxidoreductase activity-IEA;catalytic activity-IEA;UDP-glucose 6-dehydrogenase activity-IEA;UDP-glucose 6-dehydrogenase activity-TAS;UDP-glucose 6-dehydrogenase activity-IBA;gastrulation with mouth forming second-IEA;cytosol-TAS;cytosol-IBA;polysaccharide biosynthetic process-IEA;oxidation-reduction process-IEA;metabolic process-…	2905	2652	4626	3765	4099	3894	4320	3119	2757	3071	1594	1224
62207	TRUE	-0.2224	0.9999	-0.5276	0.3347	-0.1573	0.8584	Peptidase_M20	Peptidase family M20/M25/M40	GO:0005737-IEA;GO:0070062-IEA;GO:0006508-IEA;GO:0005829-IEA;GO:0016787-IEA;GO:0034701-IEA;GO:0008152-IEA;GO:0004180-IEA;GO:0008233-IEA;GO:0016805-IEA;GO:0008237-IEA;GO:0005654-IEA;GO:0005634-IEA	cytoplasm-IEA;extracellular exosome-IEA;proteolysis-IEA;cytosol-IEA;hydrolase activity-IEA;tripeptidase activity-IEA;metabolic process-IEA;carboxypeptidase activity-IEA;peptidase activity-IEA;dipeptidase activity-IEA;metallopeptidase activity-IEA;nucleoplasm-IEA;nucleus-IEA	12600	16340	11080	8428	13500	12340	6847	9892	11010	10040	10990	14550
62354	TRUE	-0.09796	0.9999	-0.1126	0.86	-0.3256	0.6714					83.28	92.77	80.7	106.9	49.29	83.91	81.54	69.48	84.09	85.17	57.75	55.53
62506	TRUE	-0.1013	0.9999	-0.7299	0.1971	-1.058	0.1008					19550	12860	26240	20120	15180	19620	11740	10520	13090	9370	8589	10050
63169	TRUE	-0.1592	0.9999	-0.6227	0.1249	-0.1954	0.7712	LIM	LIM domain	GO:0005856-IEA;GO:0008270-IEA;GO:0003713-IEA;GO:0003779-IEA;GO:0007160-IEA;GO:0046872-IEA;GO:0007165-IEA;GO:0035556-IEA;GO:0045944-IEA;GO:0005622-IEA	cytoskeleton-IEA;zinc ion binding-IEA;transcription coactivator activity-IEA;actin binding-IEA;cell-matrix adhesion-IEA;metal ion binding-IEA;signal transduction-IEA;intracellular signal transduction-IEA;positive regulation of transcription by RNA polymerase II-IEA;intracellular-IEA	4770	6155	4622	3945	5514	4458	3090	3267	3730	3838	4580	5058
63377	TRUE	-0.09852	0.9999	-0.1459	0.7426	0.1965	0.7174	RhoGAP	RhoGAP domain	GO:0008360-IEA;GO:0008270-IEA;GO:0007165-IEA;GO:0046872-IEA;GO:0005096-IEA;GO:0002011-IEA;GO:0005543-IEA;GO:0043547-IEA	regulation of cell shape-IEA;zinc ion binding-IEA;signal transduction-IEA;metal ion binding-IEA;GTPase activator activity-IEA;morphogenesis of an epithelial sheet-IEA;phospholipid binding-IEA;positive regulation of GTPase activity-IEA	2836	2697	2825	2920	2365	2544	2400	2530	2620	3198	3193	3136
63600	TRUE	0.1693	0.9999	0.2356	0.5637	0.3904	0.4043	CoA_transf_3	CoA-transferase family III	GO:0033608-IEA;GO:0003824-IEA;GO:0016740-IEA;GO:0016853-IEA	formyl-CoA transferase activity-IEA;catalytic activity-IEA;transferase activity-IEA;isomerase activity-IEA	2019	1831	1804	2012	2379	1974	2231	2128	2303	2710	2387	2283
63603	FALSE	0.3926		-0.2367		0.2274						0	8.21	7.404	10.69	3.975	14.63	4.349	0	4.485	1.183	8.75	13
63649	TRUE	-0.1618	0.9999	-0.8072	0.08823	-0.6699	0.3282					87.34	120.7	93.29	102.6	61.21	104.4	53.27	53.75	52.69	56.78	45.5	75.62
64051	TRUE	0.04369	0.9999	-0.6873	0.1775	-1.148	0.05755	Ribosomal_S13_N	Ribosomal S13/S15 N-terminal domain	GO:0000462-IEA;GO:0003735-IEA;GO:0022627-IEA;GO:0030529-IEA;GO:0070181-IEA;GO:0005840-IEA;GO:0006412-IEA;GO:0005622-IEA	maturation of SSU-rRNA from tricistronic rRNA transcript (SSU-rRNA, 5.8S rRNA, LSU-rRNA)-IEA;structural constituent of ribosome-IEA;cytosolic small ribosomal subunit-IEA;ribonucleoprotein complex-IEA;small ribosomal subunit rRNA binding-IEA;ribosome-IEA;translation-IEA;intracellular-IEA	9860	13360	12810	11430	13270	12480	9401	7613	5346	5317	3056	7727
64053	TRUE	0.1265	0.9999	-0.7269	0.1749	-0.5288	0.5272					17.27	68.14	45.9	40.61	59.62	45.86	29.35	18.35	20.18	29.57	11.37	41.35
64123	TRUE	-0.8248	0.9999	1.341	0.1129	0.4235	0.728			GO:0016020-IEA;GO:0016021-IEA	membrane-IEA;integral component of membrane-IEA	133	40.23	71.82	25.65	57.24	42.93	475.1	141.6	48.21	242.5	79.62	16.54
64260	TRUE	0.4183	0.9999	0.1202	0.8523	0.01814	0.9819					17.27	4.926	8.885	16.03	11.92	22.44	6.523	10.49	19.06	10.65	11.37	9.452
66098	TRUE	0.1458	0.9999	-0.2829	0.4979	-0.5793	0.1826	Mpp10	Mpp10 protein	GO:0003735-IEA;GO:0000472-IEA;GO:0030529-IEA;GO:0019013-IEA;GO:0005829-IEA;GO:0000480-IEA;GO:0034457-IEA;GO:0015935-IEA;GO:0030686-IEA;GO:0032040-IEA;GO:0042254-IEA;GO:0006364-IEA;GO:0000447-IEA;GO:0005730-IEA;GO:0005840-IEA;GO:0003674-ND;GO:0005634-IEA;GO:0006412-IEA;GO:0005732-IEA;GO:0005622-IEA	structural constituent of ribosome-IEA;endonucleolytic cleavage to generate mature 5'-end of SSU-rRNA from (SSU-rRNA, 5.8S rRNA, LSU-rRNA)-IEA;ribonucleoprotein complex-IEA;viral nucleocapsid-IEA;cytosol-IEA;endonucleolytic cleavage in 5'-ETS of tricistronic rRNA transcript (SSU-rRNA, 5.8S rRNA, LSU-rRNA)-IEA;Mpp10 complex-IEA;small ribosomal subunit-IEA;90S preribosome-IEA;small-subunit processo…	2240	1706	2383	2545	1644	2852	1701	1721	1775	1465	1299	1440
66389	TRUE	0.03261	0.9999	-0.7799	0.1741	-1.041	0.1527	HABP4_PAI-RBP1	Hyaluronan / mRNA binding family	GO:0003677-IEA;GO:0045142-IEA;GO:0005844-IEA;GO:0005737-IEA;GO:0042162-IEA;GO:0031929-IEA;GO:0043066-IEA;GO:0043022-IEA;GO:0000723-IEA;GO:0006414-IEA;GO:0043558-IEA	DNA binding-IEA;triplex DNA binding-IEA;polysome-IEA;cytoplasm-IEA;telomeric DNA binding-IEA;TOR signaling-IEA;negative regulation of apoptotic process-IEA;ribosome binding-IEA;telomere maintenance-IEA;translational elongation-IEA;regulation of translational initiation in response to stress-IEA	18720	25030	30950	24090	26240	26240	18090	15270	10130	11390	6882	17700
66480	TRUE	0.2071	0.9999	0.2379	0.6593	-0.03149	0.9697					271.2	273.4	361.3	369.8	315.6	368.8	387	346.1	340.8	320.6	253.7	307.2
67178	TRUE	0.1388	0.9999	0.001071	0.9985	-0.03683	0.9529	SMN	Survival motor neuron protein (SMN)	GO:0005737-IEA;GO:0003723-IEA;GO:0007034-IEA;GO:0006397-IEA;GO:0005634-IEA;GO:0005622-IEA	cytoplasm-IEA;RNA binding-IEA;vacuolar transport-IEA;mRNA processing-IEA;nucleus-IEA;intracellular-IEA	2275	2102	2266	2460	2308	2567	1920	2280	2449	2174	1984	2277
67337	TRUE	-0.2282	0.9999	0.2871	0.4994	0.3628	0.5238					668.3	631.4	602.7	505.5	585.1	530.8	846.9	738.1	742.2	686.1	1053	700.6
67935	TRUE	-0.09069	0.9999	-0.8285	0.1508	-0.3732	0.6958	SGL	SMP-30/Gluconolaconase/LRE-like region	GO:0005737-IEA;GO:0005737-ISS;GO:0046872-IEA;GO:0050790-IEA;GO:0005509-IEA;GO:0005509-ISS;GO:0050848-ISS;GO:0019853-IEA;GO:0019853-ISS;GO:0030234-IEA;GO:0016787-IEA;GO:0008270-IEA;GO:0008270-ISS;GO:0032781-ISS;GO:0004341-IEA;GO:0004341-ISS;GO:0005654-IEA;GO:0005634-IEA;GO:0005634-ISS;GO:0006874-ISS	cytoplasm-IEA;cytoplasm-ISS;metal ion binding-IEA;regulation of catalytic activity-IEA;calcium ion binding-IEA;calcium ion binding-ISS;regulation of calcium-mediated signaling-ISS;L-ascorbic acid biosynthetic process-IEA;L-ascorbic acid biosynthetic process-ISS;enzyme regulator activity-IEA;hydrolase activity-IEA;zinc ion binding-IEA;zinc ion binding-ISS;positive regulation of ATPase activity-ISS…	1000	342.4	498.3	571.8	641.5	514.2	196.8	486.4	340.8	309.9	182	905
68834	TRUE	-0.04888	0.9999	-0.1958	0.663	-0.3655	0.4987	PPR	PPR repeat	GO:0005739-ISM	mitochondrion-ISM	1011	989.3	1142	1140	854.6	1054	1046	853.4	839.7	1037	719.2	666.4
69122	TRUE	-0.09662	0.9999	-0.0206	0.9698	-0.2615	0.6364					3293	2567	2777	2233	2829	3021	3134	2828	2552	1989	2789	2378
69185	TRUE	0.003847	0.9999	2.414	1.85e-05	0.1222	0.901	DJ-1_PfpI	DJ-1/PfpI family	GO:0006541-IEA;GO:0016740-IEA	glutamine metabolic process-IEA;transferase activity-IEA	827.7	214.3	285.1	521.5	252	562.9	2976	3083	1135	654.2	351.7	432.4
69208	TRUE	-0.1074	0.9999	-0.45	0.316	0.3418	0.6457					10.16	9.852	11.85	6.412	9.54	11.71	4.349	7.866	3.363	14.2	12.25	21.27
69353	TRUE	0.1221	0.9999	0.02292	0.9767	-0.7128	0.2873					25.39	19.7	30.36	23.51	32.59	28.29	9.784	34.08	33.63	14.2	4.375	16.54
69482	TRUE	-0.2979	0.9999	-1.385	0.001913	-1.183	0.1066	Abhydrolase_3	alpha/beta hydrolase fold	GO:0008152-IEA;GO:0052689-IEA;GO:0016020-IEA;GO:0006508-IEA;GO:0016021-IEA;GO:0008236-IEA;GO:0016787-IEA	metabolic process-IEA;carboxylic ester hydrolase activity-IEA;membrane-IEA;proteolysis-IEA;integral component of membrane-IEA;serine-type peptidase activity-IEA;hydrolase activity-IEA	133	149.4	142.9	128.2	85.86	128.8	52.18	51.13	41.48	21.29	51.62	96.88
70073	TRUE	0.0702	0.9999	1.614	0.001424	1.951	0.00112					101.6	50.08	94.03	98.32	62.8	99.52	207.6	262.2	341.9	282.7	506.6	236.3
70251	TRUE	-0.6718	0.9999	0.8873	0.3045	-1.641	0.04705	Abhydrolase_6	Alpha/beta hydrolase family	GO:0016746-IEA;GO:0003824-IEA;GO:0016740-IEA;GO:0016787-IEA	transferase activity, transferring acyl groups-IEA;catalytic activity-IEA;transferase activity-IEA;hydrolase activity-IEA	1659	196.2	265.1	972.5	132.8	229.3	1904	1331	709.7	205.8	231	218.6
70377	TRUE	-0.1367	0.9999	0.18	0.7576	-0.4111	0.5114	CFEM	CFEM domain	GO:0016020-IEA;GO:0016021-IEA	membrane-IEA;integral component of membrane-IEA	8484	5378	6370	6949	5896	5605	8530	6633	7759	5034	4848	5232
70387	TRUE	-0.4285	0.9999	0.354	0.552	-1.595	0.006524					3063	915.4	1293	1907	834.7	1191	2605	2008	2130	430.6	887.2	398.2
70438	TRUE	-0.2651	0.9999	-0.9024	0.1042	-1.125	0.1224	DUF1996	Domain of unknown function (DUF1996)	GO:0005576-IEA;GO:0004553-IEA;GO:0005975-IEA;GO:0030248-IEA	extracellular region-IEA;hydrolase activity, hydrolyzing O-glycosyl compounds-IEA;carbohydrate metabolic process-IEA;cellulose binding-IEA	142.2	299.7	235.4	155	240.9	162.9	119.6	87.83	141.3	166.8	58.62	69.71
70529	TRUE	-0.7033	0.9999	-0.4977	0.4706	-0.03881	0.9715	CHAT	CHAT domain	GO:0016020-IEA;GO:0016021-IEA	membrane-IEA;integral component of membrane-IEA	11800	13510	5517	3898	8849	6107	3522	7548	10760	4376	10100	15180
70660	TRUE	0.01253	0.9999	1.135	0.04647	0.9826	0.2261					55.86	18.06	22.95	50.23	25.44	22.44	47.83	129.8	69.51	26.03	138.2	51.99
70769	FALSE	-0.1242		0.1044		-0.117						0	1.642	0.7404	0	0	0	2.174	2.622	0	0	0	0
71140	TRUE	-0.09678	0.9999	0.3306	0.4683	0.819	0.1442	Peptidase_S10	Serine carboxypeptidase	GO:0004180-IEA;GO:0046938-IEA;GO:0008233-IEA;GO:0004185-IEA;GO:0006508-IEA;GO:0005773-IEA;GO:0000324-IEA;GO:0016787-IEA	carboxypeptidase activity-IEA;phytochelatin biosynthetic process-IEA;peptidase activity-IEA;serine-type carboxypeptidase activity-IEA;proteolysis-IEA;vacuole-IEA;fungal-type vacuole-IEA;hydrolase activity-IEA	4620	4303	4101	4256	4065	3882	5236	5433	5717	7184	10570	5153
71224	TRUE	0.1569	0.9999	0.6637	0.08465	-0.1855	0.7387	DDOST_48kD	Oligosaccharyltransferase 48 kDa subunit beta	GO:0005635-IEA;GO:0005789-IEA;GO:0016020-IEA;GO:0016021-IEA;GO:0018279-IEA;GO:0016740-IEA;GO:0016757-IEA;GO:0008250-IEA;GO:0006487-IEA;GO:0007049-IEA;GO:0006486-IEA;GO:0005783-IEA;GO:0000278-IEA	nuclear envelope-IEA;endoplasmic reticulum membrane-IEA;membrane-IEA;integral component of membrane-IEA;protein N-linked glycosylation via asparagine-IEA;transferase activity-IEA;transferase activity, transferring glycosyl groups-IEA;oligosaccharyltransferase complex-IEA;protein N-linked glycosylation-IEA;cell cycle-IEA;protein glycosylation-IEA;endoplasmic reticulum-IEA;mitotic cell cycle-IEA	3225	2806	2628	3542	3716	2409	5442	4212	4078	2449	2315	2794
71376	TRUE	-0.1543	0.9999	0.6949	0.05358	0.08927	0.8892			GO:0016746-IEA;GO:0008270-IEA;GO:0019706-IEA;GO:0046872-IEA;GO:0016020-IEA;GO:0016021-IEA;GO:0016740-IEA	transferase activity, transferring acyl groups-IEA;zinc ion binding-IEA;protein-cysteine S-palmitoyltransferase activity-IEA;metal ion binding-IEA;membrane-IEA;integral component of membrane-IEA;transferase activity-IEA	1227	1407	1125	1085	1296	996.1	2075	2281	1748	1155	1435	1385
71850	TRUE	0.4585	0.9999	-0.5129	0.2103	-0.8665	0.05168	La	La domain	GO:0000166-IEA;GO:0003723-IEA;GO:0030529-IEA;GO:0019013-IEA;GO:0034414-IEA;GO:0042779-IEA;GO:0006396-IEA;GO:0008033-IEA;GO:0005654-IEA;GO:0005730-IEA;GO:0000049-IEA;GO:0005634-IEA;GO:0003676-IEA	nucleotide binding-IEA;RNA binding-IEA;ribonucleoprotein complex-IEA;viral nucleocapsid-IEA;tRNA 3'-trailer cleavage, endonucleolytic-IEA;tRNA 3'-trailer cleavage-IEA;RNA processing-IEA;tRNA processing-IEA;nucleoplasm-IEA;nucleolus-IEA;tRNA binding-IEA;nucleus-IEA;nucleic acid binding-IEA	3080	2387	4235	5266	2960	5198	2265	2099	2427	1899	1621	1764
72466	TRUE	-0.3855	0.9999	0.3738	0.5015	-0.8629	0.1816	Acetyltransf_10	Acetyltransferase (GNAT) domain	GO:0016746-IEA;GO:0016740-IEA;GO:0008080-IEA	transferase activity, transferring acyl groups-IEA;transferase activity-IEA;N-acetyltransferase activity-IEA	350.4	221.7	265.1	274.7	196.4	165.9	434.9	410.3	247.8	99.37	150.5	193.8
72617	TRUE	0.1361	0.9999	-0.8752	0.00978	-0.02524	0.9697	FA_desaturase	Fatty acid desaturase	GO:0006636-IEA;GO:0004768-IEA;GO:0046872-IEA;GO:0016491-IEA;GO:0016717-IEA;GO:0016020-IEA;GO:0006629-IEA;GO:0016021-IEA;GO:0020037-IEA;GO:0006631-IEA;GO:0055114-IEA;GO:0006633-IEA	unsaturated fatty acid biosynthetic process-IEA;stearoyl-CoA 9-desaturase activity-IEA;metal ion binding-IEA;oxidoreductase activity-IEA;oxidoreductase activity, acting on paired donors, with oxidation of a pair of donors resulting in the reduction of molecular oxygen to two molecules of water-IEA;membrane-IEA;lipid metabolic process-IEA;integral component of membrane-IEA;heme binding-IEA;fatty a…	1115	1307	1154	1216	1328	1394	592.5	686.9	657	954.7	1348	1187
72649	TRUE	-0.1235	0.9999	0.3504	0.5291	1.262	0.0141	Pyridox_oxidase	Pyridoxamine 5'-phosphate oxidase			895.8	471.3	330.2	647.7	448.4	463.4	633.8	738.1	798.3	1708	1038	1335
73086	TRUE	-0.1974	0.9999	-1.184	0.002259	-0.7651	0.1418	CHORD	CHORD	GO:0003824-IEA;GO:0007229-IEA	catalytic activity-IEA;integrin-mediated signaling pathway-IEA	1807	3548	4017	2649	2712	2831	1477	1441	1191	1909	1335	2224
73272	TRUE	0.01233	0.9999	0.2986	0.564	0.1646	0.8255	Peptidase_M13_N	Peptidase family M13	GO:0007507-IEA;GO:0005768-IEA;GO:0070062-IEA;GO:0005769-IEA;GO:0046872-IEA;GO:0010814-IEA;GO:0001921-IEA;GO:0016020-IEA;GO:0010816-IEA;GO:0016021-IEA;GO:0043583-IEA;GO:0010815-IEA;GO:0016485-IEA;GO:0016486-IEA;GO:0048471-IEA;GO:0016787-IEA;GO:0008152-IEA;GO:0008233-IEA;GO:0008237-IEA;GO:0004175-IEA;GO:0033093-IEA;GO:0042733-IEA;GO:0005765-IEA;GO:0005886-IEA;GO:0034959-IEA;GO:0030659-IEA;GO:000650…	heart development-IEA;endosome-IEA;extracellular exosome-IEA;early endosome-IEA;metal ion binding-IEA;substance P catabolic process-IEA;positive regulation of receptor recycling-IEA;membrane-IEA;calcitonin catabolic process-IEA;integral component of membrane-IEA;ear development-IEA;bradykinin catabolic process-IEA;protein processing-IEA;peptide hormone processing-IEA;perinuclear region of cytopla…	5930	3370	3935	5363	3757	4279	4542	5561	6182	6258	4516	3999
73401	TRUE	0.09142	0.9999	0.048	0.9385	0.06739	0.9327	EF-hand_8	EF-hand domain pair	GO:0043280-IEA;GO:0070062-IEA;GO:0006636-IEA;GO:0030948-IEA;GO:0046872-IEA;GO:0006915-IEA;GO:0016020-IEA;GO:0005509-IEA;GO:0016021-IEA;GO:0031410-IEA;GO:0006919-IEA;GO:0034605-IEA;GO:0032007-IEA;GO:0010595-IEA;GO:0036324-IEA;GO:0045766-IEA;GO:0006631-IEA;GO:0005783-IEA;GO:0006633-IEA;GO:0005737-IEA;GO:0004768-IEA;GO:0016491-IEA;GO:0046983-IEA;GO:0070971-IEA;GO:0006629-IEA;GO:0043495-IEA;GO:005511…	positive regulation of cysteine-type endopeptidase activity involved in apoptotic process-IEA;extracellular exosome-IEA;unsaturated fatty acid biosynthetic process-IEA;negative regulation of vascular endothelial growth factor receptor signaling pathway-IEA;metal ion binding-IEA;apoptotic process-IEA;membrane-IEA;calcium ion binding-IEA;integral component of membrane-IEA;cytoplasmic vesicle-IEA;ac…	5271	6379	5878	4759	7071	6848	4707	7024	6392	4766	5830	7627
73425	TRUE	0.05079	0.9999	0.02366	0.9673	0.06389	0.9292					765.8	873.6	720.4	640.2	902.3	902.5	604.5	924.2	871.1	612.8	861	974.8
73668	TRUE	-0.1551	0.9999	-0.8059	0.02757	-0.417	0.4805	polyprenyl_synt	Polyprenyl synthetase	GO:0008299-IEA;GO:0016740-IEA;GO:0004311-IEA	isoprenoid biosynthetic process-IEA;transferase activity-IEA;farnesyltranstransferase activity-IEA	2027	3082	2277	1742	2234	2660	1187	1633	1392	1144	1645	2682
73679	TRUE	-0.03323	0.9999	-0.3612	0.5171	-0.7945	0.2368					265.1	241.4	260.6	301.4	199.5	251.7	193.5	170.4	226.5	175.1	80.5	172.5
74533	TRUE	0.3272	0.9999	-0.1883	0.6783	-0.06702	0.9173	CLTH	CTLH/CRA C-terminal to LisH motif domain	GO:0030054-IEA;GO:0005654-IEA	cell junction-IEA;nucleoplasm-IEA	2982	3023	3562	3877	3248	4926	2624	2774	2995	2866	3281	2935
74674	TRUE	0.6437	0.9999	0.04147	0.9467	-1.056	0.02208	NAP	Nucleosome assembly protein (NAP)	GO:0001878-IEA;GO:0006334-IEA;GO:0005634-IEA	response to yeast-IEA;nucleosome assembly-IEA;nucleus-IEA	4903	2943	5131	9012	3968	7449	5379	3962	4015	2620	1821	1764
74932	TRUE	-0.07303	0.9999	-0.6057	0.1127	-0.3779	0.4282					1794	2367	2470	2051	2386	1873	1761	1331	1256	1657	1550	1857
74935	TRUE	-0.01351	0.9999	0.02117	0.9705	-0.7951	0.06416	Spc7	Spc7 kinetochore protein			1224	1118	1294	1505	1057	1056	1520	1011	1159	792.6	672	609.7
75153	TRUE	1.007	0.9999	-1.928	0.01326	-0.8547	0.4613					66.02	730.7	165.1	135.7	1581	217.6	68.49	78.66	84.09	101.7	70	340.3
75175	TRUE	-0.1032	0.9999	0.2191	0.6378	0.1822	0.774	Myb_DNA-bind_6	Myb-like DNA-binding domain	GO:0003677-IEA;GO:0000122-IEA;GO:0001654-IEA;GO:0001077-IEA;GO:0045893-IEA;GO:0046872-IEA;GO:0051574-IEA;GO:0051571-IEA;GO:0045892-IEA;GO:0060271-IEA;GO:0035701-IEA;GO:0000978-IEA;GO:0006366-IEA;GO:0006355-IEA;GO:0006338-IEA;GO:0043009-IEA;GO:0045624-IEA;GO:0060216-IEA;GO:0045944-IEA	DNA binding-IEA;negative regulation of transcription by RNA polymerase II-IEA;eye development-IEA;DNA-binding transcription activator activity, RNA polymerase II-specific-IEA;positive regulation of transcription, DNA-templated-IEA;metal ion binding-IEA;positive regulation of histone H3-K9 methylation-IEA;positive regulation of histone H3-K4 methylation-IEA;negative regulation of transcription, DN…	3567	4111	3626	2964	3945	3617	4457	4153	4552	3943	4870	3944
75420	TRUE	0.07977	0.9999	-0.6319	0.1623	0.4331	0.4068	2-Hacid_dh_C	D-isomer specific 2-hydroxyacid dehydrogenase, NAD binding domain	GO:0008152-IEA;GO:0016616-IEA;GO:0051287-IEA;GO:0016491-IEA;GO:0004617-IEA;GO:0055114-IEA	metabolic process-IEA;oxidoreductase activity, acting on the CH-OH group of donors, NAD or NADP as acceptor-IEA;NAD binding-IEA;oxidoreductase activity-IEA;phosphoglycerate dehydrogenase activity-IEA;oxidation-reduction process-IEA	1283	1240	1938	1512	1509	1709	624	958.3	1286	1832	1599	2559
75700	TRUE	0.04307	0.9999	-1.316	0.0002002	-0.6467	0.2394	DUF866	Eukaryotic protein of unknown function (DUF866)	GO:0008150-ND;GO:0070062-IEA;GO:0005829-IEA;GO:0003674-ND	biological_process-ND;extracellular exosome-IEA;cytosol-IEA;molecular_function-ND	3035	4045	4899	3633	4138	4599	1249	1627	1919	2110	1759	3708
76420	TRUE	0.3442	0.9999	1.658	0.0002548	1.341	0.005021	AMP-binding	AMP-binding enzyme	GO:0008152-IEA;GO:0003824-IEA;GO:0016874-IEA	metabolic process-IEA;catalytic activity-IEA;ligase activity-IEA	317.9	261.1	237.7	300.3	407.8	334.6	493.6	711.8	1434	795	832.1	475
76909	TRUE	-0.05826	0.9999	-0.446	0.2654	-1.233	0.002114	Pkinase	Protein kinase domain	GO:0000166-IEA;GO:1902817-IEA;GO:0005829-IEA;GO:0051220-IEA;GO:0034973-IEA;GO:0016310-IEA;GO:0016740-IEA;GO:0016301-IEA;GO:0018105-IEA;GO:0031028-IEA;GO:0061167-IEA;GO:0032463-IEA;GO:0031097-IEA;GO:1902854-IEA;GO:0044732-IEA;GO:0004672-IEA;GO:0004674-IEA;GO:0005524-IEA;GO:0006468-IEA;GO:0044878-IEA;GO:1902846-IEA	nucleotide binding-IEA;negative regulation of protein localization to microtubule-IEA;cytosol-IEA;cytoplasmic sequestering of protein-IEA;Sid2-Mob1 complex-IEA;phosphorylation-IEA;transferase activity-IEA;kinase activity-IEA;peptidyl-serine phosphorylation-IEA;septation initiation signaling-IEA;maintenance of endoplasmic reticulum location involved in endoplasmic reticulum polarization at cell di…	2293	2029	3023	2804	1735	2552	2074	1830	1480	1028	829.5	1231
77289	TRUE	-0.204	0.9999	0.5218	0.1766	0.1418	0.8237	MgtE	Divalent cation transporter	GO:0006812-IEA;GO:0055085-IBA;GO:0098655-IEA;GO:0016020-IEA;GO:0016021-IEA;GO:0008324-IEA	cation transport-IEA;transmembrane transport-IBA;cation transmembrane transport-IEA;membrane-IEA;integral component of membrane-IEA;cation transmembrane transporter activity-IEA	819.6	720	694.5	688.3	586.7	666.4	1262	1085	872.2	748.8	830.3	872
77419	FALSE	-0.03285		0.1001		-0.1722						3.047	0.821	0.7404	2.137	0.795	0.9756	3.261	2.622	1.121	0	0.875	0
77430	TRUE	0.5552	0.9999	1.121	0.00149	0.5364	0.3197	Glyoxalase_3	Glyoxalase-like domain			443.8	421.2	442	691.5	604.2	643	1213	823.3	839.7	580.8	517.1	796.3
77434	TRUE	0.2192	0.9999	1.046	0.008583	0.5378	0.3356			GO:0005737-IEA;GO:0004637-IEA;GO:0046872-IEA;GO:0003824-IEA;GO:0045135-IEA;GO:0016020-IEA;GO:0016021-IEA;GO:0016874-IEA;GO:0009113-IEA;GO:0016829-IEA;GO:0006189-IEA;GO:0004641-IEA;GO:0005524-IEA	cytoplasm-IEA;phosphoribosylamine-glycine ligase activity-IEA;metal ion binding-IEA;catalytic activity-IEA;poly(beta-D-mannuronate) lyase activity-IEA;membrane-IEA;integral component of membrane-IEA;ligase activity-IEA;purine nucleobase biosynthetic process-IEA;lyase activity-IEA;'de novo' IMP biosynthetic process-IEA;phosphoribosylformylglycinamidine cyclo-ligase activity-IEA;ATP binding-IEA	4285	4177	3731	4102	5004	5104	8425	7545	9230	4986	7127	5496
77471	TRUE	-0.2455	0.9999	-0.6385	0.2289	-0.04454	0.967	Methyltransf_23	Methyltransferase domain	GO:0008152-IEA;GO:0008150-ND;GO:0016020-IEA;GO:0016021-IEA;GO:0005575-ND;GO:0008168-IEA;GO:0016740-IEA;GO:0003674-ND;GO:0032259-IEA	metabolic process-IEA;biological_process-ND;membrane-IEA;integral component of membrane-IEA;cellular_component-ND;methyltransferase activity-IEA;transferase activity-IEA;molecular_function-ND;methylation-IEA	55.86	105.1	80.7	56.64	78.7	64.39	50.01	61.61	33.63	68.61	33.25	130
77696	TRUE	-0.2464	0.9999	0.29	0.5782	-0.6958	0.1458			GO:0016020-IEA;GO:0016021-IEA	membrane-IEA;integral component of membrane-IEA	957.7	1099	720.4	630.6	1023	678.1	1611	1024	765.7	528.8	595.9	567.1
77839	TRUE	-0.09811	0.9999	-0.09559	0.8443	-0.6321	0.1528			GO:0003843-IEA;GO:0016020-IEA;GO:0016021-IEA;GO:0006075-IEA;GO:0015171-IEA;GO:0000148-IEA;GO:0003333-IEA	1,3-beta-D-glucan synthase activity-IEA;membrane-IEA;integral component of membrane-IEA;(1->3)-beta-D-glucan biosynthetic process-IEA;amino acid transmembrane transporter activity-IEA;1,3-beta-D-glucan synthase complex-IEA;amino acid transmembrane transport-IEA	1494	1402	1306	1346	1278	1309	1430	1228	1272	875.4	834.7	973.6
78036	TRUE	-0.5511	0.9999	0.2557	0.6414	-0.09246	0.9055	p450	Cytochrome P450	GO:0005506-IEA;GO:0016491-IEA;GO:0016705-IEA;GO:0046872-IEA;GO:0016020-IEA;GO:0016021-IEA;GO:0020037-IEA;GO:0055114-IEA;GO:0004497-IEA	iron ion binding-IEA;oxidoreductase activity-IEA;oxidoreductase activity, acting on paired donors, with incorporation or reduction of molecular oxygen-IEA;metal ion binding-IEA;membrane-IEA;integral component of membrane-IEA;heme binding-IEA;oxidation-reduction process-IEA;monooxygenase activity-IEA	2071	941.7	944.7	1110	729.8	861.5	1323	1615	1790	997.2	1591	1098
78070	TRUE	-0.219	0.9999	-0.2012	0.7534	-0.05766	0.95					5.078	18.88	10.37	6.412	14.31	4.878	16.31	5.244	4.485	11.83	3.5	16.54
78093	TRUE	-0.1212	0.9999	0.7988	0.02948	-0.4993	0.3296	p450	Cytochrome P450	GO:0005506-IEA;GO:0016491-IEA;GO:0046872-IEA;GO:0016705-IEA;GO:0016020-IEA;GO:0016021-IEA;GO:0020037-IEA;GO:0055114-IEA;GO:0004497-IEA	iron ion binding-IEA;oxidoreductase activity-IEA;metal ion binding-IEA;oxidoreductase activity, acting on paired donors, with incorporation or reduction of molecular oxygen-IEA;membrane-IEA;integral component of membrane-IEA;heme binding-IEA;oxidation-reduction process-IEA;monooxygenase activity-IEA	864.3	656.8	787.8	915.9	506.4	710.3	1606	1160	1271	528.8	592.4	495.1
78448	TRUE	-0.01855	0.9999	-0.1516	0.7613	0.2152	0.7241					610.4	588.7	758.9	568.6	570.8	799.1	562.1	681.7	516.8	637.6	915.2	712.5
78464	TRUE	-0.5162	0.9999	1.367	0.004954	0.9934	0.09296			GO:0008152-IEA;GO:0004568-IEA;GO:0008061-IEA;GO:0006032-IEA;GO:0004553-IEA;GO:0005975-IEA;GO:0016798-IEA;GO:0016787-IEA	metabolic process-IEA;chitinase activity-IEA;chitin binding-IEA;chitin catabolic process-IEA;hydrolase activity, hydrolyzing O-glycosyl compounds-IEA;carbohydrate metabolic process-IEA;hydrolase activity, acting on glycosyl bonds-IEA;hydrolase activity-IEA	6058	2518	3758	4103	1568	3005	13080	7838	10940	7321	6774	10290
78606	TRUE	-0.07532	0.9999	-0.3752	0.3578	0.0005981	0.9992					3489	4489	3462	2906	4294	3652	2780	2935	3099	3539	3583	4242
78634	TRUE	-0.1261	0.9999	-0.531	0.1909	0.6559	0.1477	Fasciclin	Fasciclin domain			707.9	665	616.7	444.6	684.5	690.8	424	439.2	504.5	1101	1108	925.1
78918	TRUE	-0.06087	0.9999	-0.4584	0.2568	0.08642	0.8921					1315	1149	1082	930.9	1336	1130	708.8	820.7	1043	1105	1364	1272
78944	TRUE	-0.1008	0.9999	-0.3961	0.3317	0.2179	0.6805	Ras	Ras family	GO:0005525-IEA;GO:0007030-IEA;GO:0070062-IEA;GO:0007264-IEA;GO:0003924-IEA;GO:0019003-IEA;GO:0005794-IEA;GO:0045921-IEA;GO:0005634-IEA;GO:0005622-IEA;GO:0005765-IEA	GTP binding-IEA;Golgi organization-IEA;extracellular exosome-IEA;small GTPase mediated signal transduction-IEA;GTPase activity-IEA;GDP binding-IEA;Golgi apparatus-IEA;positive regulation of exocytosis-IEA;nucleus-IEA;intracellular-IEA;lysosomal membrane-IEA	2198	2135	1865	1670	2227	1880	1212	1612	1878	2139	2528	2498
79057	TRUE	-0.1372	0.9999	0.6338	0.2162	-0.2238	0.7973					273.2	314.4	147.3	218	203.5	244.9	371.8	430	354.3	293.4	183.7	145.3
79098	TRUE	0.6313	0.9999	2.34	9.027e-07	2.197	9.912e-05					1156	413	373.2	1295	818.8	917.1	2467	3013	4462	3225	4239	1508
79359	TRUE	0.787	0.9999	1.068	0.0311	2.155	0.0003325	p450	Cytochrome P450	GO:0005506-IEA;GO:0016491-IEA;GO:0046872-IEA;GO:0016705-IEA;GO:0016020-IEA;GO:0016021-IEA;GO:0020037-IEA;GO:0055114-IEA;GO:0004497-IEA	iron ion binding-IEA;oxidoreductase activity-IEA;metal ion binding-IEA;oxidoreductase activity, acting on paired donors, with incorporation or reduction of molecular oxygen-IEA;membrane-IEA;integral component of membrane-IEA;heme binding-IEA;oxidation-reduction process-IEA;monooxygenase activity-IEA	3752	2316	1474	6311	3432	3345	3446	4802	7597	12310	15730	5546
79593	TRUE	0.2072	0.9999	-1.08	0.09707	-1.256	0.09207			GO:0008152-IEA;GO:0000166-IEA;GO:0005829-IEA;GO:0016310-IEA;GO:0016740-IEA;GO:0016301-IEA;GO:0005524-IEA;GO:0016787-IEA;GO:0005634-IEA	metabolic process-IEA;nucleotide binding-IEA;cytosol-IEA;phosphorylation-IEA;transferase activity-IEA;kinase activity-IEA;ATP binding-IEA;hydrolase activity-IEA;nucleus-IEA	39.61	93.6	199.2	168.9	116.1	106.3	65.23	34.08	42.6	35.49	35	51.99
80293	TRUE	-0.2574	0.9999	-0.4599	0.3384	-1.202	0.007209	PCI	PCI domain	GO:0008541-IEA;GO:0005829-IEA;GO:0005198-IEA;GO:0000502-IEA;GO:0043248-IEA;GO:0005634-IEA;GO:0034515-IEA;GO:0006511-IEA	proteasome regulatory particle, lid subcomplex-IEA;cytosol-IEA;structural molecule activity-IEA;proteasome complex-IEA;proteasome assembly-IEA;nucleus-IEA;proteasome storage granule-IEA;ubiquitin-dependent protein catabolic process-IEA	2425	5208	4380	3008	4058	2983	3461	3006	2259	1629	1865	1682
80619	TRUE	-0.3642	0.9999	0.3146	0.5513	-0.3094	0.6609	ABC_membrane	ABC transporter transmembrane region	GO:0000166-IEA;GO:0005737-IEA;GO:0000770-IEA;GO:0016020-IEA;GO:0016021-IEA;GO:0051286-IEA;GO:1990847-IEA;GO:0016787-IEA;GO:0090539-IEA;GO:0016887-IEA;GO:0035672-IEA;GO:0042626-IEA;GO:0035673-IEA;GO:0055085-IEA;GO:0015421-IEA;GO:0015440-IEA;GO:0032153-IEA;GO:0043332-IEA;GO:0005794-IEA;GO:0006810-IEA;GO:0005524-IEA;GO:0005886-IEA	nucleotide binding-IEA;cytoplasm-IEA;peptide pheromone export-IEA;membrane-IEA;integral component of membrane-IEA;cell tip-IEA;peptide pheromone transmembrane export involved in positive regulation of conjugation with cellular fusion-IEA;hydrolase activity-IEA;peptide pheromone export by transmembrane transport-IEA;ATPase activity-IEA;oligopeptide transmembrane transport-IEA;ATPase activity, coup…	1081	495.1	599.7	681.9	423.7	585.4	1143	780	788.2	702.7	682.5	358
81169	TRUE	0.08485	0.9999	-0.6159	0.2277	-1.167	0.04026					6592	8858	9168	8889	8525	8764	7161	5502	3390	4094	1951	4818
81332	TRUE	-0.1578	0.9999	2.899	5.021e-15	1.923	0.0009987			GO:0007154-IEA;GO:0016020-IEA;GO:0016021-IEA;GO:0004560-IEA;GO:0005975-IEA	cell communication-IEA;membrane-IEA;integral component of membrane-IEA;alpha-L-fucosidase activity-IEA;carbohydrate metabolic process-IEA	127	98.52	83.66	97.25	111.3	65.37	724	992.4	774.7	262.6	685.1	295.4
81503	TRUE	0.227	0.9999	1.364	5.76e-05	0.6094	0.2422			GO:0016020-IEA;GO:0016021-IEA	membrane-IEA;integral component of membrane-IEA	486.5	619	469.4	388	770.3	685.9	1356	1606	1139	566.6	917.8	914.5
81628	TRUE	0.08812	0.9999	-0.359	0.4831	0.1646	0.8305	Gtr1_RagA	Gtr1/RagA G protein conserved region	GO:0071230-IEA;GO:0071230-IBA;GO:0005525-IEA;GO:0005737-IEA;GO:0010506-IBA;GO:0003924-IEA;GO:0003924-IBA;GO:0043231-IEA;GO:0032008-IEA;GO:0032008-IBA;GO:0032006-IEA;GO:0034613-IEA;GO:0034448-IBA;GO:0009267-IBA;GO:0032561-IEA;GO:0034198-IEA;GO:0005794-IEA;GO:0005764-IEA;GO:0005764-IBA;GO:1990131-IBA;GO:0005634-IBA;GO:0005765-IEA	cellular response to amino acid stimulus-IEA;cellular response to amino acid stimulus-IBA;GTP binding-IEA;cytoplasm-IEA;regulation of autophagy-IBA;GTPase activity-IEA;GTPase activity-IBA;intracellular membrane-bounded organelle-IEA;positive regulation of TOR signaling-IEA;positive regulation of TOR signaling-IBA;regulation of TOR signaling-IEA;cellular protein localization-IEA;EGO complex-IBA;ce…	5285	7021	5523	4669	7852	6413	3164	4910	5822	4985	6088	8741
81781	TRUE	0.01348	0.9999	0.4723	0.2134	-0.1147	0.8487	KH_1	KH domain	GO:0003723-IEA;GO:0043409-IEA;GO:0005829-IEA;GO:0003729-IEA;GO:0035925-IEA;GO:0070935-IEA;GO:0003676-IEA	RNA binding-IEA;negative regulation of MAPK cascade-IEA;cytosol-IEA;mRNA binding-IEA;mRNA 3'-UTR AU-rich region binding-IEA;3'-UTR-mediated mRNA stabilization-IEA;nucleic acid binding-IEA	2815	2257	2256	2192	2767	2441	3578	3426	3174	2166	2393	2167
82352	TRUE	-0.2855	0.9999	-0.1153	0.81	-0.3502	0.4607	TRAM_LAG1_CLN8	TLC domain	GO:0016020-IEA;GO:0016021-IEA	membrane-IEA;integral component of membrane-IEA	2138	1794	1741	1431	1651	1572	1829	1883	1524	1429	1547	1441
82389	TRUE	-0.4849	0.9999	0.5021	0.3877	1.657	0.04014	Sulf_transp	Sulphur transport	GO:0016020-IEA;GO:0016021-IEA	membrane-IEA;integral component of membrane-IEA	201.1	105.1	179.9	155	102.6	83.91	252.2	237.3	210.8	1172	158.4	263.5
82437	TRUE	-0.106	0.9999	-0.4854	0.3004	-0.04525	0.9556	Pkinase	Protein kinase domain	GO:0000166-IEA;GO:0016310-IEA;GO:0004672-IEA;GO:0016301-IEA;GO:0004674-IEA;GO:0005524-IEA;GO:0006468-IEA	nucleotide binding-IEA;phosphorylation-IEA;protein kinase activity-IEA;kinase activity-IEA;protein serine/threonine kinase activity-IEA;ATP binding-IEA;protein phosphorylation-IEA	7513	8321	7916	6382	8656	7031	4783	5564	6608	6807	7584	8468
82537	TRUE	0.0006095	0.9999	-0.3163	0.4219	0.005604	0.9928	JmjC	JmjC domain, hydroxylase	GO:0003677-IEA;GO:0046872-IEA;GO:0005634-IEA	DNA binding-IEA;metal ion binding-IEA;nucleus-IEA	2229	2495	2614	2485	2538	2335	1856	1858	2175	2524	2385	2417
82924	TRUE	0.4779	0.9999	-0.7949	0.0511	-1.033	0.0438	WBS_methylT	Methyltransferase involved in Williams-Beuren syndrome	GO:0000056-IEA;GO:0005737-IEA;GO:0070476-IEA;GO:0000282-IEA;GO:0016740-IEA;GO:0032259-IEA;GO:0016435-IEA;GO:0008152-IEA;GO:0000447-IEA;GO:0008168-IEA;GO:0044822-IEA;GO:0005730-IEA;GO:0005634-IEA	ribosomal small subunit export from nucleus-IEA;cytoplasm-IEA;rRNA (guanine-N7)-methylation-IEA;cellular bud site selection-IEA;transferase activity-IEA;methylation-IEA;rRNA (guanine) methyltransferase activity-IEA;metabolic process-IEA;endonucleolytic cleavage in ITS1 to separate SSU-rRNA from 5.8S rRNA and LSU-rRNA from tricistronic rRNA transcript (SSU-rRNA, 5.8S rRNA, LSU-rRNA)-IEA;methyltran…	938.4	578.8	1160	1360	707.5	1696	477.3	525.7	528.1	428.2	315.9	542.3
83543	TRUE	-0.1215	0.9999	0.3775	0.3481	0.7435	0.07567	WD40	WD domain, G-beta repeat			1598	1172	1167	1333	1161	1131	1663	1609	1850	2493	2092	1990
83560	TRUE	-0.1077	0.9999	1.559	0.02864	1.993	0.01196	Transket_pyr	Transketolase, pyrimidine binding domain	GO:0008152-IEA;GO:0005739-IEA;GO:0003824-IEA;GO:0016491-IEA;GO:0005947-IEA;GO:0003826-IEA;GO:0055114-IEA;GO:0009083-IEA;GO:0003863-IEA	metabolic process-IEA;mitochondrion-IEA;catalytic activity-IEA;oxidoreductase activity-IEA;mitochondrial alpha-ketoglutarate dehydrogenase complex-IEA;alpha-ketoacid dehydrogenase activity-IEA;oxidation-reduction process-IEA;branched-chain amino acid catabolic process-IEA;3-methyl-2-oxobutanoate dehydrogenase (2-methylpropanoyl-transferring) activity-IEA	3207	473.7	518.3	2050	844.3	1022	3224	4073	5129	6970	6698	3065
83595	TRUE	-0.1034	0.9999	-0.09416	0.8535	-0.6262	0.1961					775.9	846.5	1107	898.8	753.6	896.6	827.3	920.3	808.3	550.1	581.9	616.8
83975	TRUE	-0.1803	0.9999	-0.6815	0.09756	-0.8791	0.0755	PUL	PUL domain	GO:0043085-IEA;GO:0070062-IEA;GO:0016005-IEA;GO:0006954-IEA	positive regulation of catalytic activity-IEA;extracellular exosome-IEA;phospholipase A2 activator activity-IEA;inflammatory response-IEA	4157	5730	5920	4584	4526	4872	3633	3499	2713	2519	2502	3500
84056	TRUE	0.3231	0.9999	0.8272	0.01784	0.7434	0.1054	G-gamma	GGL domain	GO:0005834-IEA;GO:0000750-IEA;GO:0005737-IEA;GO:0007165-IEA;GO:0007186-IEA;GO:0004871-IEA;GO:0031684-IEA;GO:0005886-IEA	heterotrimeric G-protein complex-IEA;pheromone-dependent signal transduction involved in conjugation with cellular fusion-IEA;cytoplasm-IEA;signal transduction-IEA;G protein-coupled receptor signaling pathway-IEA;obsolete signal transducer activity-IEA;obsolete heterotrimeric G-protein complex cycle-IEA;plasma membrane-IEA	2721	2228	2292	3205	3232	2643	4511	3933	4426	3403	5073	3598
84247	TRUE	-0.2852	0.9999	0.2803	0.6016	-0.7266	0.2764			GO:0016020-IEA;GO:0009055-IEA;GO:0016021-IEA	membrane-IEA;electron transfer activity-IEA;integral component of membrane-IEA	436.7	603.4	555.3	329.2	446.8	529.8	868.6	685.6	390.2	142	302.7	498.6
84598	TRUE	0.02615	0.9999	-0.08256	0.877	0.2547	0.6373					1126	1111	975.8	1128	1203	945.4	763.2	1095	1175	1363	1141	1311
85038	TRUE	-0.2901	0.9999	-0.05696	0.9119	-0.1869	0.7387					998.4	1159	1071	822.9	999.3	815.6	1015	991.1	1096	936.9	966.8	913.3
85133	TRUE	-0.3895	0.9999	-0.2364	0.7942	0.7083	0.4494	TauD	Taurine catabolism dioxygenase TauD, TfdA family	GO:0051213-IEA;GO:0097641-IEA;GO:0016491-IEA;GO:0005829-IEA;GO:0006151-IEA;GO:0055114-IEA;GO:0005634-IEA	dioxygenase activity-IEA;alpha-ketoglutarate-dependent xanthine dioxygenase activity-IEA;oxidoreductase activity-IEA;cytosol-IEA;xanthine oxidation-IEA;oxidation-reduction process-IEA;nucleus-IEA	4598	19190	4324	3015	13190	5072	5256	8070	10530	15950	20320	9443
85332	TRUE	-0.08455	0.9999	0.5021	0.1772	0.7009	0.09508	CorA	CorA-like Mg2+ transporter protein	GO:0008152-IEA;GO:0055085-IEA;GO:0016491-IEA;GO:0046873-IEA;GO:0016020-IEA;GO:0016021-IEA;GO:0030001-IEA;GO:0055114-IEA	metabolic process-IEA;transmembrane transport-IEA;oxidoreductase activity-IEA;metal ion transmembrane transporter activity-IEA;membrane-IEA;integral component of membrane-IEA;metal ion transport-IEA;oxidation-reduction process-IEA	2194	2104	1944	2344	1765	1796	2466	3136	3250	3304	3404	3392
85462	TRUE	0.2317	0.9999	0.4159	0.2891	0.3704	0.5069					1029	921.2	955.1	1091	1153	1177	1364	1257	1264	1496	1452	802.3
85477	FALSE	-0.15		0.0369		0.4611						1.016	8.21	11.11	1.069	8.745	5.854	4.349	13.11	4.485	29.57	3.5	5.908
85513	TRUE	-0.2626	0.9999	-1.019	0.03998	-0.3589	0.6673					133	140.4	103.7	80.16	120.8	108.3	42.4	52.44	76.24	98.19	131.2	56.71
85759	TRUE	-0.1721	0.9999	-0.0002517	0.9995	0.6536	0.3462			GO:0003723-IEA;GO:0005634-IEA;GO:0003676-IEA	RNA binding-IEA;nucleus-IEA;nucleic acid binding-IEA	87.34	97.7	118.5	86.57	79.5	101.5	82.62	111.4	109.9	146.7	157.5	186.7
86095	TRUE	0.01565	0.9999	-0.2522	0.6938	-0.7881	0.221					82.27	124	112.5	107.9	127.2	87.81	114.2	66.86	81.84	54.42	59.5	57.89
86100	TRUE	0.06467	0.9999	0.2809	0.511	1.027	0.01128			GO:0016020-IEA;GO:0016021-IEA	membrane-IEA;integral component of membrane-IEA	1189	1633	1216	1295	1746	1182	1470	1678	1766	2701	3378	2143
86696	FALSE	-0.4143		6.593	2.55e-30	1.071		PLAC8	PLAC8 family	GO:0016020-IEA;GO:0016021-IEA	membrane-IEA;integral component of membrane-IEA	9.141	1.642	2.221	2.137	0	0.9756	1951	1607	469.8	7.098	44.62	5.908
86775	TRUE	0.2987	0.9999	0.07762	0.8873	0.4574	0.3919					766.8	1186	1016	866.7	1630	1155	854.5	1129	1153	1237	1793	1039
87095	TRUE	-0.249	0.9999	0.2718	0.723	-0.4524	0.563					98.52	45.16	57.01	65.19	46.11	53.66	146.8	52.44	48.21	66.25	40.25	31.9
87116	TRUE	-0.1561	0.9999	2.937	3.974e-13	1.394	0.0004668	FAD_binding_4	FAD binding domain	GO:0016614-IEA;GO:0003824-IEA;GO:0050660-IEA;GO:0016491-IEA;GO:0055114-IEA	oxidoreductase activity, acting on CH-OH group of donors-IEA;catalytic activity-IEA;flavin adenine dinucleotide binding-IEA;oxidoreductase activity-IEA;oxidation-reduction process-IEA	1035	882.6	601.2	844.3	665.4	753.2	6672	8773	4037	2166	2489	1966
87167	TRUE	-0.123	0.9999	-0.2249	0.6196	0.2454	0.6369					2142	2103	1864	1772	2033	1807	1336	1736	2150	2632	2237	2335
87251	TRUE	-0.1708	0.9999	-1.041	0.04127	1.666	0.01647	2OG-FeII_Oxy_3	2OG-Fe(II) oxygenase superfamily	GO:0016491-IEA;GO:0055114-IEA;GO:0016310-IEA;GO:0016301-IEA;GO:0004674-IEA;GO:0006468-IEA	oxidoreductase activity-IEA;oxidation-reduction process-IEA;phosphorylation-IEA;kinase activity-IEA;protein serine/threonine kinase activity-IEA;protein phosphorylation-IEA	445.9	1400	1223	490.5	1355	870.3	647.9	490.3	338.6	6561	1799	1439
87429	TRUE	0.1824	0.9999	0.5753	0.2722	0.829	0.2257					47.73	65.68	65.89	52.37	78.7	76.1	97.84	69.48	114.4	94.64	166.2	77.98
87479	TRUE	0.05403	0.9999	0.8375	0.04327	0.7718	0.1817					1633	1021	1165	1340	1276	1358	3102	2175	1571	2553	3056	919.2
87494	TRUE	0.008747	0.9999	0.9133	0.03755	0.814	0.2247	BCS1_N	BCS1 N terminal	GO:0000166-IEA;GO:0005739-IEA;GO:0016020-IEA;GO:0034551-IEA;GO:0016021-IEA;GO:0005524-IEA	nucleotide binding-IEA;mitochondrion-IEA;membrane-IEA;mitochondrial respiratory chain complex III assembly-IEA;integral component of membrane-IEA;ATP binding-IEA	4272	2718	3427	3745	3375	3388	8658	6327	4659	7144	8783	2383
88218	TRUE	0.1183	0.9999	0.3392	0.4122	0.6106	0.2333	Arf	ADP-ribosylation factor family	GO:0005525-IEA;GO:0000166-IEA;GO:0016192-IEA;GO:0005737-IEA;GO:0070062-IEA;GO:0005802-IEA;GO:0003924-IEA;GO:0043001-IEA;GO:0005829-IEA;GO:0031584-IEA;GO:0019904-IEA;GO:0007264-IEA;GO:0034067-IEA;GO:0005794-IEA;GO:0042147-IEA;GO:0008047-IEA;GO:0006623-IEA;GO:0005622-IEA;GO:0006897-IEA;GO:0009404-IEA	GTP binding-IEA;nucleotide binding-IEA;vesicle-mediated transport-IEA;cytoplasm-IEA;extracellular exosome-IEA;trans-Golgi network-IEA;GTPase activity-IEA;Golgi to plasma membrane protein transport-IEA;cytosol-IEA;activation of phospholipase D activity-IEA;protein domain specific binding-IEA;small GTPase mediated signal transduction-IEA;protein localization to Golgi apparatus-IEA;Golgi apparatus-I…	2081	1436	2207	2317	1853	2069	2230	2313	2706	2535	4143	2045
89020	TRUE	0.04667	0.9999	-0.05126	0.9256	0.09812	0.8923	CHAT	CHAT domain	GO:0016020-IEA;GO:0016021-IEA	membrane-IEA;integral component of membrane-IEA	597.2	839.9	695.2	665.8	688.4	853.7	809.9	613.5	633.4	524.1	910.8	833
89032	TRUE	-0.1956	0.9999	-0.048	0.9268	0.04901	0.9412	Steroid_dh	3-oxo-5-alpha-steroid 4-dehydrogenase	GO:0003865-IEA;GO:0005737-IEA;GO:0016020-IEA;GO:0006629-IEA;GO:0016021-IEA;GO:0055114-IEA;GO:0016787-IEA;GO:0016627-IEA;GO:0008202-IEA;GO:0008026-IEA;GO:0005783-IEA;GO:0006310-IEA;GO:0004386-IEA;GO:0005524-IEA;GO:0003676-IEA	3-oxo-5-alpha-steroid 4-dehydrogenase activity-IEA;cytoplasm-IEA;membrane-IEA;lipid metabolic process-IEA;integral component of membrane-IEA;oxidation-reduction process-IEA;hydrolase activity-IEA;oxidoreductase activity, acting on the CH-CH group of donors-IEA;steroid metabolic process-IEA;ATP-dependent helicase activity-IEA;endoplasmic reticulum-IEA;DNA recombination-IEA;helicase activity-IEA;AT…	3025	3630	3081	2537	3357	2604	2946	2960	3509	3065	3230	3708
89107	TRUE	-0.2842	0.9999	-1.818	0.0002382	-0.7059	0.2962	Cu-oxidase	Multicopper oxidase	GO:0046872-IEA;GO:0016491-IEA;GO:0005507-IEA;GO:0055114-IEA;GO:0052716-IEA	metal ion binding-IEA;oxidoreductase activity-IEA;copper ion binding-IEA;oxidation-reduction process-IEA;hydroquinone:oxygen oxidoreductase activity-IEA	218.4	321	230.3	133.6	259.2	233.2	64.14	41.95	90.81	133.7	118.1	205.6
89336	TRUE	-0.1299	0.9999	-0.4663	0.2612	-0.2273	0.7047					628.7	735.6	624.1	490.5	647.9	677.1	525.1	473.3	432.8	622.2	507.5	555.3
89509	TRUE	-0.1401	0.9999	-1.105	0.008088	-0.2205	0.7646					8469	11320	7509	6403	9586	8763	4128	3958	4585	7484	7273	8500
89546	TRUE	-0.157	0.9999	-0.0001088	0.9996	0.03708	0.9702					72.11	78.82	34.8	48.09	44.52	71.22	47.83	58.99	78.48	93.46	43.75	53.17
89653	TRUE	-0.354	0.9999	-0.6308	0.248	-0.6479	0.4249					48.75	29.56	14.81	22.44	14.31	30.25	20.66	20.98	7.848	13.01	30.62	4.726
90000	TRUE	0.3537	0.9999	-0.08722	0.8711	-1.143	0.01702					774.9	520.5	675.2	933	785.4	814.7	669.7	574.2	608.8	262.6	264.2	343.8
90027	TRUE	-0.1632	0.9999	-0.4974	0.191	-0.1038	0.8706					1147	1289	1191	1009	1185	1045	789.3	900.6	871.1	1043	1021	1285
90133	TRUE	-0.01984	0.9999	-0.3473	0.4225	0.01233	0.9892					3649	2468	2086	2279	2357	3466	2348	2168	1924	2304	1374	4504
90622	TRUE	-0.2518	0.9999	-0.8679	0.008005	-0.443	0.3472					2817	2394	2740	2391	1978	2327	1333	1555	1456	2254	1672	1886
90822	TRUE	-0.261	0.9999	1.057	0.005659	-0.3976	0.4848	Acetyltransf_3	Acetyltransferase (GNAT) domain	GO:0008080-IEA	N-acetyltransferase activity-IEA	1533	1006	928.5	1000	935.7	957.1	2923	2526	1790	973.6	630.9	1002
90959	TRUE	-0.1656	0.9999	0.1602	0.8148	0.1145	0.8952	COesterase	Carboxylesterase family	GO:0072562-IDA;GO:0003824-NAS;GO:0042493-IEA;GO:0016020-IEA;GO:0051384-IEA;GO:0019695-IEA;GO:0019899-NAS;GO:0016787-IEA;GO:0016788-TAS;GO:0008152-IEA;GO:0014016-IEA;GO:0007584-IEA;GO:0005641-IEA;GO:0005783-IEA;GO:0001540-NAS;GO:0005788-IEA;GO:0052689-IEA;GO:0050783-TAS;GO:0005615-IEA;GO:0051593-IEA;GO:0050805-IEA;GO:0042802-IPI;GO:0033265-IEA;GO:0008285-IEA;GO:0003990-ISS;GO:0043279-IEA;GO:000557…	blood microparticle-IDA;catalytic activity-NAS;response to drug-IEA;membrane-IEA;response to glucocorticoid-IEA;choline metabolic process-IEA;enzyme binding-NAS;hydrolase activity-IEA;hydrolase activity, acting on ester bonds-TAS;metabolic process-IEA;neuroblast differentiation-IEA;response to nutrient-IEA;nuclear envelope lumen-IEA;endoplasmic reticulum-IEA;amyloid-beta binding-NAS;endoplasmic r…	9380	4197	4796	5800	5055	5559	5000	7640	7893	8349	5318	6117
90979	TRUE	0.2566	0.9999	0.2782	0.5904	-0.8062	0.1659			GO:0032947-IEA;GO:0005737-IEA;GO:0009408-IEA;GO:0008270-IEA;GO:0046872-IEA;GO:0006470-IEA;GO:0006620-IEA;GO:0005634-IEA;GO:0072380-IEA;GO:0016787-IEA;GO:0004721-IEA	protein-containing complex scaffold activity-IEA;cytoplasm-IEA;response to heat-IEA;zinc ion binding-IEA;metal ion binding-IEA;protein dephosphorylation-IEA;posttranslational protein targeting to endoplasmic reticulum membrane-IEA;nucleus-IEA;TRC complex-IEA;hydrolase activity-IEA;phosphoprotein phosphatase activity-IEA	754.6	354.7	492.4	607	599.4	715.1	605.5	664.7	677.2	224.8	386.7	285.9
90982	TRUE	0.02261	0.9999	0.7536	0.03858	0.3965	0.4705			GO:0016020-IEA;GO:0016021-IEA	membrane-IEA;integral component of membrane-IEA	884.6	593.6	750.8	829.3	695.6	746.4	1294	1264	1220	914.4	1200	812.9
90984	TRUE	-0.4788	0.9999	-0.5277	0.4893	-0.3796	0.6975	Glyco_hydro_18	Glycosyl hydrolases family 18	GO:0008152-IEA;GO:0004568-IEA;GO:0006032-IEA;GO:0016020-IEA;GO:0016021-IEA;GO:0004553-IEA;GO:0016787-IEA;GO:0016798-IEA;GO:0005975-IEA	metabolic process-IEA;chitinase activity-IEA;chitin catabolic process-IEA;membrane-IEA;integral component of membrane-IEA;hydrolase activity, hydrolyzing O-glycosyl compounds-IEA;hydrolase activity-IEA;hydrolase activity, acting on glycosyl bonds-IEA;carbohydrate metabolic process-IEA	2076	255.3	958.1	1371	259.2	745.4	768.6	641.1	862.2	1144	924	447.8
90991	TRUE	0.04231	0.9999	0.6721	0.1318	0.3539	0.6084					390	220.9	318.4	337.7	306.1	316.1	530.5	496.9	469.8	389.2	478.6	321.4
91028	TRUE	-0.1443	0.9999	0.04067	0.9452	-0.01912	0.9764	R3H	R3H domain	GO:0003700-IEA;GO:0000122-IEA;GO:0001078-IEA;GO:0005737-IEA;GO:0046872-IEA;GO:0008270-IEA;GO:0006355-IEA;GO:0045347-IEA;GO:0000977-IEA;GO:0044822-IEA;GO:0005730-IEA;GO:0005634-IEA;GO:0003676-IEA;GO:0005886-IEA	DNA-binding transcription factor activity-IEA;negative regulation of transcription by RNA polymerase II-IEA;DNA-binding transcription repressor activity, RNA polymerase II-specific-IEA;cytoplasm-IEA;metal ion binding-IEA;zinc ion binding-IEA;regulation of transcription, DNA-templated-IEA;negative regulation of MHC class II biosynthetic process-IEA;RNA polymerase II regulatory region sequence-spec…	984.1	857.1	1028	934.1	649.5	1022	1348	930.8	672.7	974.8	910.8	929.9
91051	TRUE	-0.1648	0.9999	-1.1	0.03437	0.007763	0.9932	Glyco_hydro_18	Glycosyl hydrolases family 18	GO:0008152-IEA;GO:0004568-IEA;GO:0006032-IEA;GO:0016020-IEA;GO:0016021-IEA;GO:0004553-IEA;GO:0016787-IEA;GO:0016798-IEA;GO:0005975-IEA	metabolic process-IEA;chitinase activity-IEA;chitin catabolic process-IEA;membrane-IEA;integral component of membrane-IEA;hydrolase activity, hydrolyzing O-glycosyl compounds-IEA;hydrolase activity-IEA;hydrolase activity, acting on glycosyl bonds-IEA;carbohydrate metabolic process-IEA	270.2	194.6	165.1	173.1	162.2	224.4	77.19	77.35	123.3	263.8	153.1	212.7
91242	TRUE	-0.1552	0.9999	-0.004182	0.9939	-0.6236	0.1891	Bac_surface_Ag	Surface antigen	GO:0045040-IEA;GO:0031307-IEA;GO:0005739-IEA;GO:0015266-IEA;GO:0006461-IEA;GO:0016020-IEA;GO:0016021-IEA;GO:0004386-IEA;GO:0001401-IEA;GO:0019867-IEA	protein insertion into mitochondrial outer membrane-IEA;integral component of mitochondrial outer membrane-IEA;mitochondrion-IEA;protein transmembrane transporter activity-IEA;protein-containing complex assembly-IEA;membrane-IEA;integral component of membrane-IEA;helicase activity-IEA;SAM complex-IEA;outer membrane-IEA	1144	1310	1593	1447	1146	1054	1654	1324	1058	993.7	966.8	647.5
91438	TRUE	0.1538	0.9999	1.71	8.494e-06	0.9275	0.1122					259	274.2	252.5	223.4	313.2	340.5	632.7	761.7	1243	298.1	750.7	460.8
91570	TRUE	-0.1258	0.9999	-0.2166	0.71	-0.1307	0.8759	S1-P1_nuclease	S1/P1 Nuclease	GO:0090305-IEA;GO:0006308-IEA;GO:0004519-IEA;GO:0003676-IEA;GO:0016788-IEA	nucleic acid phosphodiester bond hydrolysis-IEA;DNA catabolic process-IEA;endonuclease activity-IEA;nucleic acid binding-IEA;hydrolase activity, acting on ester bonds-IEA	8209	8806	6133	5742	8326	7132	5000	6837	8081	4518	7581	8857
91579	TRUE	0.02422	0.9999	-0.5066	0.2014	0.0736	0.9121	Aminotran_1_2	Aminotransferase class I and II	GO:0008152-IEA;GO:0030170-IEA;GO:0003824-IEA;GO:0009058-IEA;GO:0008483-IEA;GO:0016740-IEA;GO:0000105-IEA;GO:0004400-IEA	metabolic process-IEA;pyridoxal phosphate binding-IEA;catalytic activity-IEA;biosynthetic process-IEA;transaminase activity-IEA;transferase activity-IEA;histidine biosynthetic process-IEA;histidinol-phosphate transaminase activity-IEA	768.8	1007	1131	977.9	952.4	1034	608.8	651.5	776.9	987.8	1084	972.4
91600	TRUE	-0.1878	0.9999	-0.9469	0.03397	-0.3259	0.6529					379.8	508.2	346.5	303.5	446	329.8	180.5	190.1	255.6	189.3	390.2	391.1
91683	TRUE	-0.8513	0.5405	1.073	0.04248	1.219	0.07244					1842	1209	3243	1395	1116	983.5	6499	4508	2264	7378	5679	1647
91699	TRUE	0.06811	0.9999	-0.961	0.006299	-0.2069	0.7387	DUF4470	Domain of unknown function (DUF4470)			944.5	1235	1098	1287	1049	1113	449	595.2	625.6	1149	621.2	1049
91997	TRUE	-0.3689	0.9999	-0.2487	0.5849	-1.184	0.003804	SKN1	Beta-glucan synthesis-associated protein (SKN1)	GO:0008150-ND;GO:0016020-IEA;GO:0016021-IEA;GO:0004553-IEA;GO:0003674-ND;GO:0016787-IEA;GO:0005975-IEA	biological_process-ND;membrane-IEA;integral component of membrane-IEA;hydrolase activity, hydrolyzing O-glycosyl compounds-IEA;molecular_function-ND;hydrolase activity-IEA;carbohydrate metabolic process-IEA	4202	3346	4191	3576	2595	2949	3897	2893	3083	2051	1324	1749
92206	TRUE	-0.1782	0.9999	-1.338	0.00385	-0.4174	0.6383					72.11	79.64	57.01	55.57	54.85	71.22	8.697	24.91	31.39	18.93	37.62	90.98
92290	TRUE	1.993	0.01889	2.833	2.515e-05	3.701	1.123e-15			GO:0016020-IEA;GO:0016021-IEA	membrane-IEA;integral component of membrane-IEA	778	347.3	354.6	3449	2037	507.3	620.8	4654	5449	7321	6294	5850
92341	TRUE	0.1253	0.9999	-0.7744	0.0804	-0.4321	0.5511					31.48	43.51	28.13	40.61	42.13	32.2	20.66	9.177	17.94	26.03	12.25	30.72
92378	TRUE	-0.1171	0.9999	0.4863	0.1743	0.2951	0.56			GO:0046872-IEA;GO:0003676-IEA	metal ion binding-IEA;nucleic acid binding-IEA	1893	2044	2140	1747	1745	2123	2872	2921	2733	2246	2788	2388
92609	TRUE	0.03267	0.9999	0.7143	0.05766	1.053	0.02766	ADH_zinc_N	Zinc-binding dehydrogenase	GO:0008270-IEA;GO:0016491-IEA;GO:0046872-IEA;GO:0055114-IEA	zinc ion binding-IEA;oxidoreductase activity-IEA;metal ion binding-IEA;oxidation-reduction process-IEA	951.6	1039	922.5	952.2	937.3	1098	1168	1879	1753	2904	2057	1099
92804	TRUE	0.00543	0.9999	0.1311	0.8012	-0.004069	0.9953			GO:0003824-IEA;GO:0009116-IEA	catalytic activity-IEA;nucleoside metabolic process-IEA	469.2	657.6	556.8	523.7	530.2	640	570.8	599.1	677.2	464.9	603.7	599
92814	TRUE	0.09769	0.9999	-0.2576	0.6546	-0.3563	0.6335					92.42	65.68	85.89	94.05	92.22	77.08	66.32	65.55	67.27	61.51	60.37	61.44
92855	TRUE	-0.238	0.9999	-0.0627	0.9091	-0.6493	0.1873	Pyr_redox_2	Pyridine nucleotide-disulphide oxidoreductase	GO:0016491-IEA;GO:0055114-IEA	oxidoreductase activity-IEA;oxidation-reduction process-IEA	1255	808.7	1137	1098	713.9	911.3	1088	904.6	1070	797.3	682.5	542.3
93259	TRUE	-0.1301	0.9999	-0.1906	0.7091	-0.1984	0.7622	RRM_1	RNA recognition motif. (a.k.a. RRM, RBD, or RNP domain)	GO:0000398-IEA;GO:0000398-IBA;GO:0000166-IEA;GO:0030529-IEA;GO:0019013-IEA;GO:0071013-IEA;GO:0071013-IBA;GO:0035614-IBA;GO:0017069-IEA;GO:0005681-IEA;GO:0005685-IEA;GO:0002230-IEA;GO:0098792-IEA;GO:0005654-IEA;GO:0005730-IEA;GO:0005686-IEA;GO:0005686-IBA;GO:0005634-IEA;GO:0003676-IEA	mRNA splicing, via spliceosome-IEA;mRNA splicing, via spliceosome-IBA;nucleotide binding-IEA;ribonucleoprotein complex-IEA;viral nucleocapsid-IEA;catalytic step 2 spliceosome-IEA;catalytic step 2 spliceosome-IBA;snRNA stem-loop binding-IBA;snRNA binding-IEA;spliceosomal complex-IEA;U1 snRNP-IEA;positive regulation of defense response to virus by host-IEA;xenophagy-IEA;nucleoplasm-IEA;nucleolus-IE…	3743	4615	5302	4155	4162	4194	4217	4418	3331	3458	3915	4452
93744	TRUE	0.1035	0.9999	0.06735	0.9208	-0.0159	0.9886					26.41	27.91	14.07	23.51	26.23	25.37	11.96	26.22	34.76	27.21	28.87	10.63
93768	TRUE	-0.1398	0.9999	0.7198	0.08897	0.8796	0.09434	Ferric_reduct	Ferric reductase like transmembrane component	GO:0016491-IEA;GO:0016020-IEA;GO:0000293-IEA;GO:0016021-IEA;GO:0055114-IEA	oxidoreductase activity-IEA;membrane-IEA;ferric-chelate reductase activity-IEA;integral component of membrane-IEA;oxidation-reduction process-IEA	4976	4654	3463	3578	4841	3456	7097	7562	6923	7782	8852	7335
93925	TRUE	-0.1559	0.9999	-0.03182	0.9597	1.227	0.004473					545.4	589.5	435.4	452.1	520.7	434.2	354.4	504.7	676	1149	1557	986.6
94132	TRUE	-0.241	0.9999	-0.9606	0.02374	0.06145	0.933					1518	1300	810	737.4	1285	1037	456.6	530.9	862.2	980.7	1216	1557
94143	TRUE	-0.2296	0.9999	-0.8753	0.04278	0.04392	0.9602	zf-CCCH	Zinc finger C-x8-C-x5-C-x3-H type (and similar)	GO:0046872-IEA;GO:0044822-IEA	metal ion binding-IEA;RNA binding-IEA	6493	4191	2876	3034	4774	3735	2041	2366	2971	3209	4729	5912
94288	TRUE	-0.5439	0.9999	-0.8263	0.2401	0.6211	0.5413	Glyco_hydro_15	Glycosyl hydrolases family 15	GO:0008152-IEA;GO:0005976-IEA;GO:0004339-IEA;GO:0003824-IEA;GO:0000272-IEA;GO:2001070-IEA;GO:0030246-IEA;GO:0016798-IEA;GO:0005975-IEA;GO:0016787-IEA	metabolic process-IEA;polysaccharide metabolic process-IEA;glucan 1,4-alpha-glucosidase activity-IEA;catalytic activity-IEA;polysaccharide catabolic process-IEA;starch binding-IEA;carbohydrate binding-IEA;hydrolase activity, acting on glycosyl bonds-IEA;carbohydrate metabolic process-IEA;hydrolase activity-IEA	5983	1531	1108	3305	1246	1390	1081	2354	1415	3647	1574	7882
94994	TRUE	0.03784	0.9999	-0.1604	0.7374	-0.3479	0.5084	ENTH	ENTH domain	GO:0005768-IEA;GO:0034498-IEA;GO:0005829-IEA;GO:0080025-IEA;GO:0030276-IEA;GO:0006895-IEA;GO:0032511-IEA;GO:0032266-IEA;GO:0030036-IEA;GO:0071985-IEA;GO:0005794-IEA;GO:0030125-IEA	endosome-IEA;early endosome to Golgi transport-IEA;cytosol-IEA;phosphatidylinositol-3,5-bisphosphate binding-IEA;clathrin binding-IEA;Golgi to endosome transport-IEA;late endosome to vacuole transport via multivesicular body sorting pathway-IEA;phosphatidylinositol-3-phosphate binding-IEA;actin cytoskeleton organization-IEA;multivesicular body sorting pathway-IEA;Golgi apparatus-IEA;clathrin vesi…	3306	3007	4248	3863	2938	4087	3363	3300	2785	2664	2889	2696
95500	TRUE	0.1087	0.9999	0.07629	0.917	0.5856	0.3588	Polysacc_deac_1	Polysaccharide deacetylase	GO:0008061-IEA;GO:0003824-IEA;GO:0005975-IEA;GO:0016787-IEA;GO:0016810-IEA	chitin binding-IEA;catalytic activity-IEA;carbohydrate metabolic process-IEA;hydrolase activity-IEA;hydrolase activity, acting on carbon-nitrogen (but not peptide) bonds-IEA	353.4	197.9	205.1	288.6	212.3	319	218.5	224.2	355.4	427.1	406	309.6
95503	TRUE	0.1521	0.9999	-0.1026	0.8882	-0.1019	0.9117			GO:0031429-IEA;GO:0001522-IEA;GO:0000155-IEA;GO:0023014-IEA;GO:0007165-IEA;GO:0000160-IEA;GO:0042254-IEA;GO:0016772-IEA;GO:0016310-IEA;GO:0005622-IEA	box H/ACA snoRNP complex-IEA;pseudouridine synthesis-IEA;phosphorelay sensor kinase activity-IEA;signal transduction by protein phosphorylation-IEA;signal transduction-IEA;phosphorelay signal transduction system-IEA;ribosome biogenesis-IEA;transferase activity, transferring phosphorus-containing groups-IEA;phosphorylation-IEA;intracellular-IEA	146.2	126.4	153.3	137.9	112.1	228.3	97.84	171.7	125.6	114.7	151.4	126.4
95554	FALSE	0.06893		0.3991		0.1354						0	0	0.7404	2.137	0	0	4.349	2.622	3.363	0	0	3.545
95697	TRUE	-0.5163	0.9999	1.914	7.178e-06	-1.498	0.00764					697.7	298.8	359.1	293.9	291.8	355.1	1989	2023	1174	146.7	142.6	169
95744	TRUE	0.2019	0.9999	-0.6378	0.2401	-0.9882	0.1234	F-box-like	F-box-like			168.6	274.2	222.1	218	267.9	283.9	143.5	131.1	142.4	81.63	128.6	108.7
95810	TRUE	-0.4711	0.9999	-1.394	0.02816	-0.3411	0.7637					95.47	237.3	42.94	41.68	155	64.39	39.14	49.82	35.88	47.32	71.75	167.8
95811	TRUE	-1.091	0.9999	-1.573	0.062	-0.4367	0.6936					4798	5258	374.6	863.5	3328	642	458.8	1787	1241	1469	2692	3448
95982	TRUE	-0.3116	0.9999	1.015	0.007848	0.6013	0.3065	FMO-like	Flavin-binding monooxygenase-like	GO:0003723-IEA;GO:0016491-IEA;GO:0050660-IEA;GO:0050661-IEA;GO:0055114-IEA;GO:0004497-IEA;GO:0004499-IEA	RNA binding-IEA;oxidoreductase activity-IEA;flavin adenine dinucleotide binding-IEA;NADP binding-IEA;oxidation-reduction process-IEA;monooxygenase activity-IEA;N,N-dimethylaniline monooxygenase activity-IEA	1717	1219	935.9	1028	1192	894.7	2733	3086	2037	1113	1749	2963
96007	TRUE	-0.4393	0.9999	-1.479	0.04087	1.014	0.1968					7732	7344	5748	4979	6093	4281	569.7	1496	5386	7174	6950	27370
96191	TRUE	-0.2662	0.9999	-0.135	0.7716	0.1244	0.8383	BRO1	BRO1-like domain	GO:0031072-IEA;GO:0009408-IEA;GO:0051082-IEA;GO:0005524-IEA;GO:0006457-IEA	heat shock protein binding-IEA;response to heat-IEA;unfolded protein binding-IEA;ATP binding-IEA;protein folding-IEA	1807	2543	2468	2021	1816	1844	2034	2103	2070	2289	2723	2381
96250	TRUE	-0.1409	0.9999	0.1604	0.7805	0.07048	0.9313	COesterase	Carboxylesterase family	GO:0016020-IEA;GO:0016021-IEA;GO:0016787-IEA;GO:0004104-IEA	membrane-IEA;integral component of membrane-IEA;hydrolase activity-IEA;cholinesterase activity-IEA	273.2	312.8	276.2	224.4	282.2	273.2	341.4	326.4	299.3	256.7	323.7	320.2
96267	TRUE	-0.3271	0.9999	2.955	7.294e-11	2.221	3.321e-05					16.25	10.67	8.885	2.137	7.155	13.66	190.3	187.5	96.42	63.88	137.4	66.17
96704	TRUE	-0.4547	0.9999	-2.241	0.0005233	-1.249	0.1178	ETX_MTX2	Clostridium epsilon toxin ETX/Bacillus mosquitocidal toxin MTX2	GO:0005576-IEA;GO:0009405-IEA	extracellular region-IEA;pathogenesis-IEA	120.9	465.5	185.1	102.6	271.1	179.5	25	35.4	79.6	46.14	120.7	138.2
96766	TRUE	0.05927	0.9999	-0.4335	0.475	0.1155	0.9082			GO:0016020-IEA;GO:0016021-IEA	membrane-IEA;integral component of membrane-IEA	339.2	588.7	396.1	514.1	441.2	429.3	156.5	415.6	401.4	462.5	167.1	792.8
97157	TRUE	-0.05934	0.9999	0.2538	0.547	-0.3106	0.5188	ThiF	ThiF family	GO:0000166-IEA;GO:0019948-IEA;GO:0019948-IBA;GO:0046982-IEA;GO:0016925-IEA;GO:0016925-IBA;GO:0008134-IEA;GO:0005829-IBA;GO:0031510-IBA;GO:0008641-IEA;GO:0005654-IEA;GO:0016874-IEA;GO:0005524-IEA	nucleotide binding-IEA;SUMO activating enzyme activity-IEA;SUMO activating enzyme activity-IBA;protein heterodimerization activity-IEA;protein sumoylation-IEA;protein sumoylation-IBA;transcription factor binding-IEA;cytosol-IBA;SUMO activating enzyme complex-IBA;ubiquitin-like modifier activating enzyme activity-IEA;nucleoplasm-IEA;ligase activity-IEA;ATP binding-IEA	2146	2026	1900	2058	1919	1862	2772	2522	1951	1647	1683	1532
97450	TRUE	-1.028	0.04848	-3.616	1.399e-23	-0.6033	0.3311			GO:0008152-IEA;GO:0003997-IEA;GO:0016627-IEA;GO:0008270-IEA;GO:0050660-IEA;GO:0016020-IEA;GO:0016021-IEA;GO:0055114-IEA;GO:0006631-IEA;GO:0006635-IEA;GO:0005777-IEA;GO:0003995-IEA	metabolic process-IEA;acyl-CoA oxidase activity-IEA;oxidoreductase activity, acting on the CH-CH group of donors-IEA;zinc ion binding-IEA;flavin adenine dinucleotide binding-IEA;membrane-IEA;integral component of membrane-IEA;oxidation-reduction process-IEA;fatty acid metabolic process-IEA;fatty acid beta-oxidation-IEA;peroxisome-IEA;acyl-CoA dehydrogenase activity-IEA	3779	2768	3803	1908	1284	1893	371.8	207.1	237.7	3854	1230	1701
97601	TRUE	-0.03744	0.9999	0.2489	0.5495	0.3917	0.4042	SNARE	SNARE domain	GO:0006906-IBA;GO:0016020-IEA;GO:0016021-IEA;GO:0016021-IBA;GO:0048278-IBA;GO:0031201-IBA;GO:0012505-IBA;GO:0005484-IBA;GO:0000149-IBA;GO:0006886-IBA;GO:0035091-IEA	vesicle fusion-IBA;membrane-IEA;integral component of membrane-IEA;integral component of membrane-IBA;vesicle docking-IBA;SNARE complex-IBA;endomembrane system-IBA;SNAP receptor activity-IBA;SNARE binding-IBA;intracellular protein transport-IBA;phosphatidylinositol binding-IEA	1709	1724	1909	1771	1824	1621	2276	2088	1989	2429	2628	1929
97922	TRUE	0.1066	0.9999	0.2141	0.6302	-0.4411	0.3747	DUF3317	Protein of unknown function (DUF3317)	GO:0016020-IEA;GO:0016021-IEA	membrane-IEA;integral component of membrane-IEA	1351	1016	1391	1541	1058	1467	1510	1432	1422	940.5	968.6	837.7
98230	TRUE	-0.1064	0.9999	-0.3557	0.4568	0.3124	0.6274					3790	3378	2491	2801	3364	2807	1615	3190	2737	4437	2453	5013
98315	TRUE	-0.259	0.9999	0.2445	0.6796	0.2058	0.7939	Glyoxal_oxid_N	Glyoxal oxidase N-terminus	GO:0008061-IEA;GO:0016020-IEA;GO:0016021-IEA	chitin binding-IEA;membrane-IEA;integral component of membrane-IEA	11750	9314	9481	8562	7801	9223	10590	12650	12950	13320	12530	9236
98323	TRUE	-0.1596	0.9999	-0.3927	0.4795	-0.0823	0.9243	Lactonase	Lactonase, 7-bladed beta-propeller	GO:0008270-IEA;GO:0046872-IEA;GO:0017057-IEA;GO:0016787-IEA	zinc ion binding-IEA;metal ion binding-IEA;6-phosphogluconolactonase activity-IEA;hydrolase activity-IEA	213.3	284.1	279.1	199.9	250.4	242.9	180.5	190.1	214.1	221.2	211.7	294.2
98331	TRUE	0.1855	0.9999	0.8174	0.1354	0.01246	0.9903					33.52	5.747	16.29	17.1	29.41	19.51	47.83	45.88	25.79	30.76	12.25	13
98553	TRUE	0.1875	0.9999	0.1925	0.6757	-0.644	0.1816					961.8	787.4	1037	1274	1025	888.8	1195	1000	992.2	684.9	588.9	491.5
98567	TRUE	0.07895	0.9999	-0.07799	0.9058	0.2975	0.7047					18.28	20.53	9.625	9.619	23.85	18.54	11.96	13.11	19.06	31.94	14.87	18.9
98704	TRUE	0.1427	0.9999	2.224	6.788e-08	3.847	9.035e-07	p450	Cytochrome P450	GO:0005506-IEA;GO:0016491-IEA;GO:0016705-IEA;GO:0046872-IEA;GO:0016020-IEA;GO:0016021-IEA;GO:0020037-IEA;GO:0055114-IEA;GO:0004497-IEA	iron ion binding-IEA;oxidoreductase activity-IEA;oxidoreductase activity, acting on paired donors, with incorporation or reduction of molecular oxygen-IEA;metal ion binding-IEA;membrane-IEA;integral component of membrane-IEA;heme binding-IEA;oxidation-reduction process-IEA;monooxygenase activity-IEA	1334	694.6	460.5	1279	915.8	561	4288	3305	4133	9295	24070	2743
98755	TRUE	0.2406	0.9999	0.5275	0.4104	0.6319	0.4232					26250	20520	25140	30600	28510	26080	29310	28360	46000	33530	38320	38920
99259	TRUE	-0.2069	0.9999	-0.8226	0.07113	-0.4375	0.4925	Peptidase_M20	Peptidase family M20/M25/M40	GO:0008152-IEA;GO:0004181-IEA;GO:0004180-IEA;GO:0006508-IEA;GO:0016020-IEA;GO:0016021-IEA;GO:0008237-IEA;GO:0005575-ND;GO:0016787-IEA	metabolic process-IEA;metallocarboxypeptidase activity-IEA;carboxypeptidase activity-IEA;proteolysis-IEA;membrane-IEA;integral component of membrane-IEA;metallopeptidase activity-IEA;cellular_component-ND;hydrolase activity-IEA	354.5	315.3	376.1	181.7	353	366.8	213.1	201.9	163.7	268.5	263.4	229.2
99322	TRUE	-0.1579	0.9999	-0.2628	0.5431	-0.5191	0.2736	Paf1	Paf1	GO:0032968-IEA;GO:2001209-IEA;GO:0005829-IEA;GO:0034504-IEA;GO:0051569-IEA;GO:2001163-IEA;GO:2001165-IEA;GO:2001166-IEA;GO:0003682-IEA;GO:0006353-IEA;GO:0006357-IEA;GO:0003899-IEA;GO:0001711-IEA;GO:0001076-IEA;GO:0000183-IEA;GO:0016593-IEA;GO:0033523-IEA;GO:2001255-IEA;GO:0070911-IEA;GO:0031062-IEA;GO:0019827-IEA;GO:0006362-IEA;GO:0030054-IEA;GO:0006360-IEA;GO:2001173-IEA;GO:0006364-IEA;GO:009026…	positive regulation of transcription elongation from RNA polymerase II promoter-IEA;positive regulation of transcription elongation from RNA polymerase I promoter-IEA;cytosol-IEA;protein localization to nucleus-IEA;regulation of histone H3-K4 methylation-IEA;regulation of phosphorylation of RNA polymerase II C-terminal domain serine 2 residues-IEA;positive regulation of phosphorylation of RNA pol…	1535	1147	1458	1445	1158	1117	1140	1253	1052	1003	833	1027
99641	TRUE	-0.03439	0.9999	-0.1613	0.7315	0.01059	0.9882					775.9	938.4	703.4	713.9	904.7	741.5	687.1	734.1	737.7	720.4	834.7	863.7
99642	TRUE	-0.09372	0.9999	-0.2206	0.627	-0.18	0.7574			GO:0016020-IEA;GO:0016021-IEA	membrane-IEA;integral component of membrane-IEA	1299	1397	1062	1020	1312	1189	957.8	1156	1108	928.6	1122	1239
99661	TRUE	-0.1092	0.9999	-0.7898	0.1306	-0.2919	0.6989	Hydrophobin	Fungal hydrophobin	GO:0009277-IEA;GO:0016020-IEA;GO:0016021-IEA;GO:0005199-IEA	fungal-type cell wall-IEA;membrane-IEA;integral component of membrane-IEA;structural constituent of cell wall-IEA	266.1	275.9	205.1	207.3	223.4	260.5	104.4	149.4	165.9	149.1	230.1	220.9
99874	TRUE	0.2663	0.9999	-0.165	0.7551	-0.2954	0.6277					5289	5099	4947	4698	6498	7263	3679	4348	5647	4145	3829	4437
99947	TRUE	-0.08208	0.9999	-0.7154	0.1609	-0.02855	0.973			GO:0046274-IEA;GO:0052689-IEA;GO:0004553-IEA;GO:0005576-IEA;GO:0016787-IEA;GO:0005975-IEA;GO:0030248-IEA	lignin catabolic process-IEA;carboxylic ester hydrolase activity-IEA;hydrolase activity, hydrolyzing O-glycosyl compounds-IEA;extracellular region-IEA;hydrolase activity-IEA;carbohydrate metabolic process-IEA;cellulose binding-IEA	263	365.4	271.7	225.5	290.2	333.7	147.9	161.2	227.6	301.7	222.2	352.1
100073	TRUE	0.09758	0.9999	-0.05577	0.9345	-0.7436	0.2639					255.9	288.2	445.7	405.1	269.5	393.2	363.1	334.3	254.5	126.6	168.9	280
100427	FALSE	0.1422		0.2177		0.2266						0	0	0	0	0.795	1.951	2.174	2.622	0	0	0	4.726
101237	TRUE	-0.1843	0.9999	-0.4454	0.2475	-0.2448	0.6672					3636	4138	3838	3050	3762	3413	2784	2718	3018	3477	3040	3223
101352	TRUE	-0.5824	0.9999	-0.2599	0.6754	0.42	0.5827					148.3	137.9	105.9	74.81	97.78	80	106.5	112.7	103.1	212.9	183.7	134.7
101384	TRUE	0.4268	0.9999	0.4419	0.3474	0.4172	0.6207					436.7	409.7	516.1	877.4	580.3	392.2	831.7	575.5	454.1	396.3	1186	242.2
101561	TRUE	-0.09418	0.9999	-0.007729	0.9897	0.3788	0.5506			GO:0016020-IEA;GO:0016021-IEA	membrane-IEA;integral component of membrane-IEA	5494	5799	5324	4412	5740	5422	4879	5062	6587	6874	8660	5974
101701	TRUE	0.009641	0.9999	-0.7959	0.02342	-0.4414	0.3962					1077	1447	1182	832.5	1605	1286	691.4	718.4	711.9	729.9	833	1137
102092	TRUE	-0.2735	0.9999	-0.4871	0.2807	0.9329	0.1096	Aldo_ket_red	Aldo/keto reductase family	GO:0005737-IEA;GO:0055085-IEA;GO:0071805-IEA;GO:0006813-IEA;GO:0016021-IEA;GO:0005249-IEA	cytoplasm-IEA;transmembrane transport-IEA;potassium ion transmembrane transport-IEA;potassium ion transport-IEA;integral component of membrane-IEA;voltage-gated potassium channel activity-IEA	6000	7456	7379	5563	5000	6721	4877	5367	4613	15150	14840	9664
102198	TRUE	-0.777	0.9999	0.4041	0.5051	0.2126	0.8095					11.17	31.2	25.91	11.76	3.975	13.66	14.13	39.33	47.09	18.93	21.87	42.53
102704	TRUE	0.1223	0.9999	-0.9168	0.01207	-0.3382	0.5296					3381	3037	2705	2569	3148	4225	1177	1504	2137	1836	2364	2951
102823	TRUE	0.4132	0.9999	0.3307	0.4178	-0.1031	0.8683					1580	1287	1656	2095	1927	2028	1846	1976	1876	1337	1393	1456
103039	TRUE	0.1049	0.9999	0.0301	0.9681	0.7262	0.3086					10.16	29.56	25.17	18.17	23.85	30.25	19.57	19.66	28.03	37.86	22.75	64.98
103089	TRUE	0.5076	0.9999	-0.06207	0.9233	0.1648	0.8544					11.17	17.24	13.33	12.82	25.44	32.2	5.436	14.42	19.06	17.74	8.75	23.63
103175	TRUE	0.1515	0.9999	0.03833	0.9646	-0.1228	0.9007					2.031	19.7	12.59	11.76	15.9	13.66	9.784	13.11	13.45	5.915	14.87	8.271
103581	TRUE	0.1516	0.9999	0.08478	0.8841	-0.2657	0.7172			GO:0016020-IEA;GO:0016021-IEA	membrane-IEA;integral component of membrane-IEA	28.44	28.74	19.99	22.44	32.59	33.17	29.35	23.6	30.27	15.38	21	22.45
103773	TRUE	-0.3936	0.9999	-0.2121	0.6968	-0.2839	0.6692	Septin	Septin	GO:0003677-IEA;GO:0000981-IEA;GO:0000166-IEA;GO:0005525-IEA;GO:0003700-IEA;GO:0046872-IEA;GO:0005509-IEA;GO:0055114-IEA;GO:0008270-IEA;GO:0006351-IEA;GO:0006355-IEA;GO:0005544-IEA;GO:0006357-IEA;GO:0005634-IEA	DNA binding-IEA;DNA-binding transcription factor activity, RNA polymerase II-specific-IEA;nucleotide binding-IEA;GTP binding-IEA;DNA-binding transcription factor activity-IEA;metal ion binding-IEA;calcium ion binding-IEA;oxidation-reduction process-IEA;zinc ion binding-IEA;transcription, DNA-templated-IEA;regulation of transcription, DNA-templated-IEA;calcium-dependent phospholipid binding-IEA;re…	2640	3171	5442	2257	3569	2741	3990	2760	2961	3409	3715	2092
103809	TRUE	-0.1705	0.9999	-0.3765	0.3677	-0.6266	0.1762	Septin	Septin	GO:0000981-IEA;GO:0005525-IEA;GO:0000166-IEA;GO:0003700-IEA;GO:0008270-IEA;GO:0051301-IEA;GO:0006355-IEA;GO:0007049-IEA;GO:0006357-IEA;GO:0005634-IEA	DNA-binding transcription factor activity, RNA polymerase II-specific-IEA;GTP binding-IEA;nucleotide binding-IEA;DNA-binding transcription factor activity-IEA;zinc ion binding-IEA;cell division-IEA;regulation of transcription, DNA-templated-IEA;cell cycle-IEA;regulation of transcription by RNA polymerase II-IEA;nucleus-IEA	3783	3943	4446	3504	3855	3472	3648	2653	3067	2980	2250	2603
104104	TRUE	-0.1567	0.9999	-0.3676	0.3693	0.08911	0.8892	RasGEF	RasGEF domain	GO:0051301-IEA;GO:0005085-IEA;GO:0007264-IEA;GO:0005622-IEA;GO:0043547-IEA	cell division-IEA;guanyl-nucleotide exchange factor activity-IEA;small GTPase mediated signal transduction-IEA;intracellular-IEA;positive regulation of GTPase activity-IEA	1254	1289	1505	1271	1119	1252	1211	964.9	955.2	1502	1624	1164
104269	TRUE	1.03	0.9999	3.075	1.801e-08	2.514	0.0002172	Cyt-b5	Cytochrome b5-like Heme/Steroid binding domain	GO:0016020-IEA;GO:0016020-IBA;GO:0005829-IEA;GO:0016021-IEA;GO:0012505-IBA	membrane-IEA;membrane-IBA;cytosol-IEA;integral component of membrane-IEA;endomembrane system-IBA	136.1	29.56	47.39	146.4	120.8	195.1	534.9	841.6	627.8	336	682.5	320.2
104404	TRUE	-0.5505	0.9999	-2.207	1.076e-06	-1.554	0.07887					437.7	963.1	693	462.8	455.5	506.4	85.88	192.7	152.5	221.2	27.12	438.3
104479	TRUE	0.05837	0.9999	-0.1486	0.7738	0.6427	0.3053					604.3	908.9	867	641.2	957.9	881	871.9	604.4	668.2	2012	1137	578.9
104564	TRUE	-0.1862	0.9999	-0.8791	0.06876	-0.2802	0.6923					235.6	349.8	325.8	226.6	329.9	241	172.9	170.4	139	257.9	241.5	242.2
104876	TRUE	0.1478	0.9999	-0.7162	0.1189	-1.044	0.03728	Formyl_trans_N	Formyl transferase	GO:0005737-IEA;GO:0008270-IEA;GO:0009058-IEA;GO:0006164-IEA;GO:0016740-IEA;GO:0006189-IEA;GO:0016742-IEA;GO:0046084-IEA;GO:0004644-IEA;GO:0005634-IEA	cytoplasm-IEA;zinc ion binding-IEA;biosynthetic process-IEA;purine nucleotide biosynthetic process-IEA;transferase activity-IEA;'de novo' IMP biosynthetic process-IEA;hydroxymethyl-, formyl- and related transferase activity-IEA;adenine biosynthetic process-IEA;phosphoribosylglycinamide formyltransferase activity-IEA;nucleus-IEA	1035	816.1	1949	1657	849.8	1738	729.5	888.8	683.9	632.9	539	648.7
104956	TRUE	0.2457	0.9999	0.9021	0.06893	0.3729	0.577	adh_short	short chain dehydrogenase	GO:0004316-IEA;GO:0000981-IEA;GO:0008270-IEA;GO:0016491-IEA;GO:0006355-IEA;GO:0055114-IEA;GO:0005634-IEA;GO:0006357-IEA	3-oxoacyl-[acyl-carrier-protein] reductase (NADPH) activity-IEA;DNA-binding transcription factor activity, RNA polymerase II-specific-IEA;zinc ion binding-IEA;oxidoreductase activity-IEA;regulation of transcription, DNA-templated-IEA;oxidation-reduction process-IEA;nucleus-IEA;regulation of transcription by RNA polymerase II-IEA	4033	2722	1642	2084	4329	3519	3239	6515	5963	2963	5142	2715
105035	TRUE	-0.4464	0.9999	-0.6751	0.2039	-0.04334	0.96	Cu_amine_oxid	Copper amine oxidase, enzyme domain	GO:0046872-IEA;GO:0016491-IEA;GO:0048038-IEA;GO:0005507-IEA;GO:0008131-IEA;GO:0055114-IEA;GO:0009308-IEA	metal ion binding-IEA;oxidoreductase activity-IEA;quinone binding-IEA;copper ion binding-IEA;primary amine oxidase activity-IEA;oxidation-reduction process-IEA;amine metabolic process-IEA	368.7	430.2	242.8	221.2	313.2	221.5	160.9	188.8	291.5	397.5	328.1	278.8
105233	TRUE	-0.08794	0.9999	0.3888	0.5053	0.5104	0.4898					104.6	79.64	62.19	73.74	81.09	75.12	104.4	127.2	99.78	136	114.6	109.9
105265	TRUE	-0.1661	0.9999	-0.2476	0.5648	-0.2124	0.6907	RabGAP-TBC	Rab-GTPase-TBC domain	GO:0005829-IEA;GO:0005634-IEA	cytosol-IEA;nucleus-IEA	1861	2498	2503	1763	2336	2018	2194	1681	1900	1882	2075	1928
105437	TRUE	-0.1659	0.9999	0.9233	0.02629	1.192	0.01229					666.2	349.8	381.3	547.2	368.9	330.7	724	916.4	1034	1189	1176	847.2
105562	TRUE	-0.292	0.9999	-0.4181	0.2852	-0.3483	0.5146			GO:0016020-IEA;GO:0016021-IEA;GO:0004386-IEA;GO:0003674-ND;GO:0005524-IEA;GO:0016787-IEA;GO:0003676-IEA	membrane-IEA;integral component of membrane-IEA;helicase activity-IEA;molecular_function-ND;ATP binding-IEA;hydrolase activity-IEA;nucleic acid binding-IEA	921.2	883.4	1022	830.4	766.3	713.2	791.4	690.9	625.6	826.9	681.6	694.7
105671	TRUE	-0.0458	0.9999	-0.761	0.1704	0.1377	0.8932	6PGD	6-phosphogluconate dehydrogenase, C-terminal domain	GO:0005737-IEA;GO:0016192-IEA;GO:0016491-IEA;GO:0050661-IEA;GO:0004616-IEA;GO:0005829-IEA;GO:0016020-IEA;GO:0055114-IEA;GO:0030117-IEA;GO:0009051-IEA;GO:0006098-IEA;GO:0030131-IEA;GO:0015031-IEA;GO:0006810-IEA;GO:0006886-IEA	cytoplasm-IEA;vesicle-mediated transport-IEA;oxidoreductase activity-IEA;NADP binding-IEA;phosphogluconate dehydrogenase (decarboxylating) activity-IEA;cytosol-IEA;membrane-IEA;oxidation-reduction process-IEA;membrane coat-IEA;pentose-phosphate shunt, oxidative branch-IEA;pentose-phosphate shunt-IEA;clathrin adaptor complex-IEA;protein transport-IEA;transport-IEA;intracellular protein transport-I…	17980	23870	29430	20990	23840	24370	14960	15080	12010	22530	35730	19860
105890	TRUE	-0.05977	0.9999	-0.1888	0.6593	-0.01584	0.9807	ATG16	Autophagy protein 16 (ATG16)	GO:0000045-IBA;GO:0000421-IBA	autophagosome assembly-IBA;autophagosome membrane-IBA	2697	2561	2638	2579	2462	2551	2103	2475	2347	2276	2822	2663
106118	TRUE	-0.1112	0.9999	1.252	0.01015	0.5597	0.4681					217.3	105.1	115.5	149.6	155	98.54	422.9	330.4	328.5	217.7	283.5	153.6
106132	TRUE	0.03324	0.9999	2.485	3.328e-07	0.147	0.9087					232.6	58.29	122.2	188.1	103.3	133.7	955.6	764.3	722	120.7	290.5	47.26
106286	TRUE	-0.08706	0.9999	0.01334	0.9801	0.09268	0.9019	STE3	Pheromone A receptor	GO:0004932-IEA;GO:0004934-IEA;GO:0004933-IEA;GO:0016020-IEA;GO:0016021-IEA;GO:0007186-IEA	mating-type factor pheromone receptor activity-IEA;mating-type alpha-factor pheromone receptor activity-IEA;mating-type a-factor pheromone receptor activity-IEA;membrane-IEA;integral component of membrane-IEA;G protein-coupled receptor signaling pathway-IEA	1147	1152	1477	1198	996.1	1373	1283	1139	1389	1409	1889	720.7
106425	TRUE	-0.2515	0.9999	-0.1978	0.663	-0.4407	0.3703					2624	2948	3070	2451	2553	2265	3028	2370	2134	2604	1902	1827
106805	TRUE	-0.08123	0.9999	-1	0.03411	-1.099	0.05291					480.4	491	458.3	367.6	392.7	592.2	138.1	340.8	222	134.9	196	315.5
106958	TRUE	-0.05852	0.9999	0.2142	0.6828	0.1556	0.8351					543.4	330	408.7	377.3	405.4	448.8	532.7	519.1	439.5	572.6	510.1	342.6
107170	TRUE	-0.1143	0.9999	-0.6177	0.1089	-0.2741	0.6413	Sen15	Sen15 protein	GO:0090501-IEA;GO:0090502-IEA;GO:0006388-IEA;GO:0000213-IEA	RNA phosphodiester bond hydrolysis-IEA;RNA phosphodiester bond hydrolysis, endonucleolytic-IEA;tRNA splicing, via endonucleolytic cleavage and ligation-IEA;tRNA-intron endonuclease activity-IEA	876.5	973.7	1385	918	1062	1014	678.4	697.4	723.1	848.2	761.2	1046
107232	TRUE	0.1557	0.9999	0.6986	0.2103	0.3611	0.6545					108.7	58.29	85.14	117.6	93.81	73.17	167.4	150.8	108.8	114.7	131.2	83.89
107239	TRUE	0.05225	0.9999	0.00678	0.9895	0.06806	0.9185	FYRN	F/Y-rich N-terminus	GO:0006260-IEA;GO:0007050-IEA;GO:0032066-IEA;GO:0006351-IEA;GO:0008285-IEA;GO:0043231-IEA;GO:0006355-IEA;GO:0008168-IEA;GO:0016740-IEA;GO:0032259-IEA;GO:0005634-IEA;GO:0050821-IEA	DNA replication-IEA;cell cycle arrest-IEA;protein localization to nucleoplasm-IEA;transcription, DNA-templated-IEA;negative regulation of cell population proliferation-IEA;intracellular membrane-bounded organelle-IEA;regulation of transcription, DNA-templated-IEA;methyltransferase activity-IEA;transferase activity-IEA;methylation-IEA;nucleus-IEA;protein stabilization-IEA	767.8	819.4	923.3	922.3	866.5	822.5	901.2	846.9	774.7	1022	813.7	785.7
107363	TRUE	0.04066	0.9999	0.6814	0.06524	0.3223	0.5423	CAP59_mtransfer	Cryptococcal mannosyltransferase 1	GO:0003824-IEA;GO:0016020-IEA;GO:0016021-IEA;GO:0016740-IEA	catalytic activity-IEA;membrane-IEA;integral component of membrane-IEA;transferase activity-IEA	2762	2768	3236	2959	3226	2849	4683	4754	4640	3577	3558	3769
107513	TRUE	0.2655	0.9999	1.132	0.0004391	2.37	0.002294			GO:0016020-IEA;GO:0016021-IEA;GO:0005783-IEA	membrane-IEA;integral component of membrane-IEA;endoplasmic reticulum-IEA	1377	1290	1405	1728	1642	1542	3485	2997	2475	4129	15580	1428
107568	TRUE	0.3844	0.9999	0.7265	0.05625	0.4296	0.4254					734.3	677.3	758.9	927.7	1046	871.3	945.8	1121	1544	740.5	1277	898
107791	TRUE	-0.4603	0.9999	0.4489	0.4547	0.03776	0.9688					6018	2034	2118	3100	1803	2510	4804	4987	4099	2717	5267	2402
108063	TRUE	0.3119	0.9999	1.119	0.009563	0.7089	0.1869	Pkinase_Tyr	Protein tyrosine kinase	GO:0016310-IEA;GO:0004672-IEA;GO:0016301-IEA;GO:0005524-IEA;GO:0006468-IEA	phosphorylation-IEA;protein kinase activity-IEA;kinase activity-IEA;ATP binding-IEA;protein phosphorylation-IEA	2365	1149	986.9	1841	1332	2437	2480	3338	3989	1855	3146	2323
108726	TRUE	0.02962	0.9999	0.1646	0.7548	-0.1144	0.8755	Striatin	Striatin family	GO:0051721-IEA;GO:0000122-IEA;GO:0003700-IEA;GO:0005737-IEA;GO:0005923-IEA;GO:0045892-IEA;GO:0016055-IEA;GO:0030331-IEA;GO:0070016-IEA;GO:0032403-IEA;GO:0008285-IEA;GO:0005794-IEA;GO:0005654-IEA;GO:0000159-IEA;GO:0005634-IEA;GO:0045944-IEA;GO:0005886-IEA	protein phosphatase 2A binding-IEA;negative regulation of transcription by RNA polymerase II-IEA;DNA-binding transcription factor activity-IEA;cytoplasm-IEA;bicellular tight junction-IEA;negative regulation of transcription, DNA-templated-IEA;Wnt signaling pathway-IEA;estrogen receptor binding-IEA;armadillo repeat domain binding-IEA;protein-containing complex binding-IEA;negative regulation of ce…	5792	5309	5545	5611	5956	5453	6346	6118	6197	4967	4770	5538
108913	TRUE	-0.04553	0.9999	-0.5491	0.1477	0.05143	0.9341	Peptidase_C78	Peptidase family C78	GO:0005737-IEA;GO:0046872-IEA	cytoplasm-IEA;metal ion binding-IEA	2089	1762	2115	1947	1499	2355	1139	1552	1377	2008	1772	2363
109229	TRUE	0.2555	0.9999	0.1521	0.7443	-0.4978	0.3514					846	669.1	896.6	1068	883.2	943.4	905.6	831.1	946.2	587.9	441	660.5
109246	TRUE	0.404	0.9999	0.3405	0.5469	-0.03632	0.9688			GO:0016020-IEA;GO:0016021-IEA	membrane-IEA;integral component of membrane-IEA	215.3	186.4	198.4	283.2	270.3	250.7	254.4	220.2	292.6	144.3	183.7	251.7
109769	TRUE	-0.2264	0.9999	0.1005	0.8526	1.094	0.008202					1789	2085	1704	1245	2169	1340	1438	1812	2731	3666	5032	3183
109809	TRUE	1.702	0.04503	2.124	0.001544	2.805	4.086e-09	EI24	Etoposide-induced protein 2.4 (EI24)	GO:0016020-IEA;GO:0016021-IEA	membrane-IEA;integral component of membrane-IEA	1462	1597	894.4	5818	5963	1139	1008	6319	10010	7023	8760	11760
110021	TRUE	-0.06738	0.9999	0.349	0.4891	0.4751	0.4232	NMO	Nitronate monooxygenase	GO:0018580-IEA;GO:0051213-IEA;GO:0003824-IEA;GO:0055114-IEA	nitronate monooxygenase activity-IEA;dioxygenase activity-IEA;catalytic activity-IEA;oxidation-reduction process-IEA	513.9	383.4	422	503.4	364.1	395.1	385.9	561.1	741.1	664.8	780.5	392.3
110342	TRUE	0.4267	0.9999	-0.578	0.1262	-0.1224	0.8556	SOR_SNZ	SOR/SNZ family	GO:0008152-IEA;GO:0042823-IEA;GO:0003824-IEA;GO:0042819-IEA;GO:0016829-IEA;GO:0036381-IEA	metabolic process-IEA;pyridoxal phosphate biosynthetic process-IEA;catalytic activity-IEA;vitamin B6 biosynthetic process-IEA;lyase activity-IEA;pyridoxal 5'-phosphate synthase (glutamine hydrolysing) activity-IEA	2816	2174	3410	3507	2387	5462	1755	2160	1703	3169	2697	1827
110711	TRUE	0.291	0.9999	0.9864	0.008854	1.163	0.007556			GO:0008150-ND;GO:0005575-ND;GO:0003674-ND	biological_process-ND;cellular_component-ND;molecular_function-ND	327	394.1	335.4	367.6	516.7	413.7	589.2	764.3	769.1	792.6	764.7	828.2
111021	TRUE	-0.2001	0.9999	-0.05926	0.927	0.07592	0.9275			GO:0016020-IEA;GO:0016021-IEA	membrane-IEA;integral component of membrane-IEA	272.2	417.9	302.8	235.1	320.4	305.4	370.7	272.7	308.3	318.2	318.5	404.1
111046	TRUE	0.02182	0.9999	0.06962	0.9206	0.05364	0.9529					179.8	231.5	182.9	189.2	232.1	182.4	239.2	186.2	199.6	172.7	186.4	254
111086	TRUE	0.3825	0.9999	-0.5678	0.1779	-1.095	0.05059	MFS_1	Major Facilitator Superfamily	GO:0055085-IEA;GO:0055085-IBA;GO:0016020-IEA;GO:0016021-IEA;GO:0016021-IBA;GO:0022857-IBA;GO:0006820-IBA	transmembrane transport-IEA;transmembrane transport-IBA;membrane-IEA;integral component of membrane-IEA;integral component of membrane-IBA;transmembrane transporter activity-IBA;anion transport-IBA	2946	2831	2458	2179	3864	4694	1198	1799	2549	883.7	649.2	2264
111208	TRUE	0.01529	0.9999	0.5608	0.1847	-0.2497	0.6957					543.4	598.5	505.7	508.7	588.3	569.8	1093	728.9	622.2	334.8	559.1	477.3
111399	TRUE	-0.3878	0.9999	-0.8315	0.08107	0.4548	0.5982	Peroxidase_2	Peroxidase, family 2	GO:0004601-IEA;GO:0016491-IEA;GO:0016691-IEA;GO:0055114-IEA;GO:0098869-IEA	peroxidase activity-IEA;oxidoreductase activity-IEA;chloride peroxidase activity-IEA;oxidation-reduction process-IEA;cellular oxidant detoxification-IEA	11010	5722	5731	7002	3332	6913	3352	4322	4933	14470	4076	12030
111574	TRUE	-0.01757	0.9999	0.274	0.6736	-0.009792	0.9925					219.4	270.9	434.6	290.7	421.3	202	562.1	310.7	252.3	462.5	154.9	298.9
111909	TRUE	-0.2075	0.9999	-0.2061	0.7525	1.041	0.09801	DUF1996	Domain of unknown function (DUF1996)	GO:0005576-IEA;GO:0004553-IEA;GO:0005975-IEA;GO:0030248-IEA	extracellular region-IEA;hydrolase activity, hydrolyzing O-glycosyl compounds-IEA;carbohydrate metabolic process-IEA;cellulose binding-IEA	106.6	121.5	74.78	64.12	119.2	74.15	66.32	89.14	103.1	260.3	194.2	195
112752	TRUE	0.08972	0.9999	-1.574	0.0006582	-0.5678	0.4344					439.8	1057	510.9	311	1075	741.5	164.2	213.7	276.9	254.3	362.2	713.6
112842	TRUE	-0.1389	0.9999	-0.02905	0.9677	0.3986	0.5896	SH3_1	SH3 domain	GO:0042802-IEA;GO:0043130-IEA;GO:0016020-IEA;GO:0016021-IEA;GO:0007015-IEA;GO:0030674-IEA;GO:0008092-IEA;GO:0006897-IEA	identical protein binding-IEA;ubiquitin binding-IEA;membrane-IEA;integral component of membrane-IEA;actin filament organization-IEA;protein binding, bridging-IEA;cytoskeletal protein binding-IEA;endocytosis-IEA	12320	12700	12170	9971	12560	11270	13160	11790	11490	16830	15630	16290
112927	TRUE	-0.2685	0.9999	-1.202	0.02288	0.06019	0.9507					96.48	176.5	188.8	100.5	156.6	122	44.57	60.3	79.6	160.9	140	179.6
112978	TRUE	-0.374	0.9999	0.3414	0.6759	2.103	0.0006828	Phage_lysozyme	Phage lysozyme	GO:0008152-IEA;GO:0016998-IEA;GO:0003824-IEA;GO:0009253-IEA;GO:0042742-IEA;GO:0019835-IEA;GO:0016787-IEA;GO:0016798-IEA;GO:0003796-IEA	metabolic process-IEA;cell wall macromolecule catabolic process-IEA;catalytic activity-IEA;peptidoglycan catabolic process-IEA;defense response to bacterium-IEA;cytolysis-IEA;hydrolase activity-IEA;hydrolase activity, acting on glycosyl bonds-IEA;lysozyme activity-IEA	120.9	141.2	72.56	42.75	120.8	86.83	268.5	77.35	85.21	379.7	889	254
113001	TRUE	0.05151	0.9999	-0.7561	0.05733	-0.7642	0.1014	EB1	EB1-like C-terminal motif	GO:0030989-IEA;GO:0072686-IEA;GO:0005829-IEA;GO:0051285-IEA;GO:0055028-IEA;GO:0090307-IEA;GO:0031116-IEA;GO:0010570-IEA;GO:0035371-IEA;GO:0032781-IEA;GO:0035372-IEA;GO:0007020-IEA;GO:0007064-IEA;GO:0008017-IEA;GO:0005881-IEA;GO:0007026-IEA;GO:0044732-IEA;GO:0005200-IEA;GO:0000235-IEA;GO:1990023-IEA;GO:0005816-IEA;GO:0051233-IEA;GO:0051010-IEA;GO:0005819-IEA;GO:0033566-IEA;GO:0030473-IEA;GO:005131…	dynein-driven meiotic oscillatory nuclear movement-IEA;mitotic spindle-IEA;cytosol-IEA;cell cortex of cell tip-IEA;cortical microtubule-IEA;mitotic spindle assembly-IEA;positive regulation of microtubule polymerization-IEA;regulation of filamentous growth-IEA;microtubule plus-end-IEA;positive regulation of ATPase activity-IEA;protein localization to microtubule-IEA;microtubule nucleation-IEA;mito…	2235	1947	3724	2973	1907	3362	1493	1797	1380	1536	1305	1778
113578	TRUE	0.02465	0.9999	-0.8733	0.02143	-0.5222	0.3166	F-box-like	F-box-like			783	779.1	964	965.1	750.4	865.4	390.3	410.3	565.1	462.5	577.5	698.3
113721	TRUE	0.2302	0.9999	1.109	0.04671	1.448	0.02405	CRAL_TRIO	CRAL/TRIO domain	GO:0008152-IEA;GO:0005811-IEA;GO:0042802-IEA;GO:0042493-IEA;GO:0016791-IEA;GO:0008654-IEA;GO:0015914-IEA;GO:0016311-IEA;GO:0043942-IEA;GO:0016126-IEA;GO:0008526-IEA;GO:0071944-IEA	metabolic process-IEA;lipid droplet-IEA;identical protein binding-IEA;response to drug-IEA;phosphatase activity-IEA;phospholipid biosynthetic process-IEA;phospholipid transport-IEA;dephosphorylation-IEA;negative regulation of sexual sporulation resulting in formation of a cellular spore-IEA;sterol biosynthetic process-IEA;phosphatidylinositol transporter activity-IEA;cell periphery-IEA	82.27	102.6	51.83	63.06	123.2	94.64	191.3	239.9	113.2	265	291.4	134.7
113931	TRUE	0.0591	0.9999	2.713	1.747e-14	1.308	0.001438	PLAC8	PLAC8 family	GO:0016020-IEA;GO:0016021-IEA	membrane-IEA;integral component of membrane-IEA	930.3	807.1	910.7	770.6	1130	858.6	7905	5312	4304	1602	2946	2013
114016	TRUE	-0.1744	0.9999	-1.868	0.0001393	-1.984	0.000724	Chromo	Chromo (CHRromatin Organisation MOdifier) domain	GO:0005634-IEA	nucleus-IEA	190.9	459.8	365.8	257.6	338.7	302.5	86.97	83.9	86.33	65.06	70	99.25
114068	TRUE	0.1869	0.9999	-0.1586	0.7941	0.07457	0.9287	SNF2_N	SNF2 family N-terminal domain	GO:0008026-IEA;GO:0004386-IEA;GO:0005524-IEA;GO:0003676-IEA	ATP-dependent helicase activity-IEA;helicase activity-IEA;ATP binding-IEA;nucleic acid binding-IEA	234.6	339.9	293.2	366.6	323.6	304.4	245.7	270.1	259	278	347.4	284.7
114412	TRUE	0.07331	0.9999	0.0007174	0.9993	0.3907	0.5315					2964	5063	4033	3658	4803	4234	3554	3348	5164	4677	4965	6065
114685	TRUE	-0.1949	0.9999	-0.9277	0.01186	-1.03	0.05319					716	1055	828.5	654.1	659.8	959.1	425.1	494.2	433.9	376.2	257.2	614.4
114966	TRUE	0.04782	0.9999	-0.2701	0.5592	-0.7298	0.132	P16-Arc	ARP2/3 complex 16 kDa subunit (p16-Arc)	GO:0005856-IEA;GO:0030833-IEA;GO:0070062-IEA;GO:0005826-IEA;GO:0005925-IEA;GO:0005829-IEA;GO:0034314-IEA;GO:0015629-IEA;GO:0030479-IEA;GO:0031097-IEA;GO:0043332-IEA;GO:0005885-IEA;GO:0005634-IEA	cytoskeleton-IEA;regulation of actin filament polymerization-IEA;extracellular exosome-IEA;actomyosin contractile ring-IEA;focal adhesion-IEA;cytosol-IEA;Arp2/3 complex-mediated actin nucleation-IEA;actin cytoskeleton-IEA;actin cortical patch-IEA;medial cortex-IEA;mating projection tip-IEA;Arp2/3 protein complex-IEA;nucleus-IEA	1919	2242	3534	2847	2513	2626	2108	2352	1917	1351	1239	2007
115138	TRUE	0.4241	0.9999	1.761	0.0001108	0.2495	0.7848	F-box-like	F-box-like			88.36	101.8	82.18	73.74	182.8	116.1	327.2	414.3	252.3	57.97	171.5	96.88
115229	TRUE	-0.1464	0.9999	-0.1614	0.7764	-0.2627	0.6907					5294	4622	2711	3328	3699	4387	3144	3676	4468	2591	3531	4305
115338	TRUE	-0.08284	0.9999	0.1762	0.7049	0.8571	0.03397	RF-1	RF-1 domain	GO:0016150-IEA;GO:0016150-IBA;GO:0003747-IEA;GO:0005739-IEA;GO:0072344-IBA;GO:0043022-IBA;GO:0005762-IEA;GO:0005762-IBA;GO:0004045-IEA;GO:0004045-IBA;GO:0070126-IEA;GO:0070126-IBA;GO:0006415-IEA;GO:0016787-IEA;GO:0016149-IBA	translation release factor activity, codon nonspecific-IEA;translation release factor activity, codon nonspecific-IBA;translation release factor activity-IEA;mitochondrion-IEA;rescue of stalled ribosome-IBA;ribosome binding-IBA;mitochondrial large ribosomal subunit-IEA;mitochondrial large ribosomal subunit-IBA;aminoacyl-tRNA hydrolase activity-IEA;aminoacyl-tRNA hydrolase activity-IBA;mitochondri…	1166	1048	1078	1025	1095	991.3	1046	1283	1394	2060	2239	1658
116024	TRUE	0.0751	0.9999	-0.03667	0.9453	0.1324	0.842	zf-C3HC4	Zinc finger, C3HC4 type (RING finger)	GO:0008270-IEA;GO:0016925-IEA;GO:0046872-IEA;GO:0000723-IEA;GO:0033768-IEA;GO:0004842-IEA;GO:0016567-IEA;GO:0005524-IEA;GO:0005634-IEA;GO:0006974-IEA	zinc ion binding-IEA;protein sumoylation-IEA;metal ion binding-IEA;telomere maintenance-IEA;SUMO-targeted ubiquitin ligase complex-IEA;ubiquitin-protein transferase activity-IEA;protein ubiquitination-IEA;ATP binding-IEA;nucleus-IEA;cellular response to DNA damage stimulus-IEA	692.7	620.7	749.3	857.1	562	765.9	699	685.6	625.6	812.7	639.6	798.7
116060	TRUE	-0.2224	0.9999	-0.2796	0.6702	-0.4899	0.4914	Pheromone	Fungal mating-type pheromone			65	50.08	26.65	34.2	43.72	39.03	30.44	20.98	59.42	28.39	28	35.45
116146	TRUE	-0.2627	0.9999	-0.5087	0.1909	-2.169	1.26e-09	Ricin_B_lectin	Ricin-type beta-trefoil lectin domain	GO:0016020-IEA;GO:0016021-IEA	membrane-IEA;integral component of membrane-IEA	3750	2438	2953	2310	2847	2464	2092	2381	1944	720.4	602	677
116183	TRUE	0.9475	0.9999	2.599	0.008466	0.958	0.4793					67.03	1.642	5.183	26.72	68.37	70.25	71.75	295	226.5	4.732	127.7	35.45
116193	TRUE	1.618	0.9999	4.385	5.399e-07	4.208	1.269e-09	DUF4360	Domain of unknown function (DUF4360)	GO:0016787-IEA	hydrolase activity-IEA	111.7	17.24	20.73	53.44	415	38.05	630.5	2778	291.5	772.5	1012	1426
116205	FALSE	0.2774		0.127		0.02153						9.141	6.568	4.442	17.1	6.36	6.83	8.697	9.177	6.727	2.366	12.25	5.908
116364	TRUE	0.3864	0.9999	-0.2441	0.7004	-0.9511	0.1575					146.2	180.6	179.9	236.2	221.8	214.6	144.6	112.7	165.9	50.87	109.4	86.25
116376	TRUE	-0.4894	0.9999	-0.6545	0.08293	-0.5588	0.2288	F-box-like	F-box-like			2817	2891	1817	1667	1982	1703	1757	1367	1645	1518	1575	1966
116395	TRUE	0.002465	0.9999	-0.952	0.02374	-0.3801	0.6884					50.78	67.32	57.75	33.13	67.57	75.12	20.66	23.6	32.51	9.464	38.5	79.16
116413	TRUE	0.02463	0.9999	-0.2413	0.6542	0.442	0.5457	F-box-like	F-box-like			6027	7585	8104	7117	7530	7489	5669	5682	7016	15050	6839	7531
116432	TRUE	-0.09029	0.9999	0.4976	0.3727	0.1038	0.9028	Aminotran_3	Aminotransferase class-III			12480	6722	7747	10720	7961	6713	11300	12530	14230	10510	8675	9603
116464	TRUE	-0.2134	0.9999	-0.7341	0.04605	-0.6428	0.1818	F-box-like	F-box-like			740.4	1074	966.2	697.9	759.2	942.5	576.2	541.4	542.6	593.9	548.6	617.9
116614	TRUE	0.205	0.9999	0.3439	0.436	0.2457	0.6902					3628	3492	4148	3931	4707	4372	4952	4179	5176	4999	4700	3611
116663	TRUE	0.5209	0.9999	3.574	1.242e-13	3.751	2.839e-06	DUF4360	Domain of unknown function (DUF4360)	GO:0016787-IEA	hydrolase activity-IEA	420.5	261.9	314.7	441.4	642.3	356.1	1655	6593	3943	1014	10970	1751
116764	TRUE	-0.07631	0.9999	-0.8538	0.03572	-0.2905	0.6716	UvrD-helicase	UvrD/REP helicase N-terminal domain	GO:0003677-IEA;GO:0051116-IEA;GO:0000166-IEA;GO:0032508-IEA;GO:0004386-IEA;GO:0016874-IEA;GO:0004003-IEA;GO:0016787-IEA;GO:0005524-IEA;GO:0008854-IEA;GO:0006259-IEA	DNA binding-IEA;cobaltochelatase activity-IEA;nucleotide binding-IEA;DNA duplex unwinding-IEA;helicase activity-IEA;ligase activity-IEA;ATP-dependent DNA helicase activity-IEA;hydrolase activity-IEA;ATP binding-IEA;exodeoxyribonuclease V activity-IEA;DNA metabolic process-IEA	1012	1982	1756	1116	1851	1535	748	1016	852.1	893.1	979.1	1970
116852	TRUE	-0.06206	0.9999	-0.4746	0.275	-0.7458	0.1288	ArsA_ATPase	Anion-transporting ATPase	GO:0000750-IEA;GO:0000166-IEA;GO:0005737-IEA;GO:0009408-IEA;GO:0046872-IEA;GO:0005829-IEA;GO:1990507-IEA;GO:0016787-IEA;GO:0010038-IEA;GO:0016887-IEA;GO:0042802-IEA;GO:0043529-IEA;GO:0005085-IEA;GO:0006890-IEA;GO:0006620-IEA;GO:0045048-IEA;GO:0005783-IEA;GO:0006810-IEA;GO:0051082-IEA;GO:0005524-IEA;GO:0005634-IEA;GO:0043547-IEA	pheromone-dependent signal transduction involved in conjugation with cellular fusion-IEA;nucleotide binding-IEA;cytoplasm-IEA;response to heat-IEA;metal ion binding-IEA;cytosol-IEA;ATP-independent chaperone mediated protein folding-IEA;hydrolase activity-IEA;response to metal ion-IEA;ATPase activity-IEA;identical protein binding-IEA;GET complex-IEA;guanyl-nucleotide exchange factor activity-IEA;r…	3534	4268	5732	4684	3709	4626	3491	3458	2784	2306	3219	2497
117152	TRUE	-0.7087	0.618	1.234	0.001334	-1.555	0.0003653	Peptidase_M43	Pregnancy-associated plasma protein-A	GO:0008233-IEA;GO:0006508-IEA;GO:0008237-IEA	peptidase activity-IEA;proteolysis-IEA;metallopeptidase activity-IEA	2128	1310	1978	1244	817.2	1258	5535	4036	3201	543	461.1	807
118113	TRUE	-0.1287	0.9999	-0.1004	0.8665	-0.175	0.85					32.5	19.7	24.43	29.92	21.46	16.59	17.39	26.22	25.79	8.281	34.12	21.27
118364	FALSE	0.2679		-0.04204		0.1104						5.078	4.105	0	2.137	6.36	7.805	1.087	1.311	5.606	7.098	2.625	2.363
118369	TRUE	0.004557	0.9999	0.6319	0.08303	-0.1151	0.8533	MRP-L27	Mitochondrial ribosomal protein L27	GO:0005840-IEA	ribosome-IEA	1872	1236	1681	1968	1405	1451	2612	2575	2248	1573	1456	1367
118544	TRUE	-0.04297	0.9999	-0.8942	0.04693	-0.04898	0.953					316.9	333.3	345	317.4	248.8	402.9	154.4	186.2	181.6	327.7	230.1	397
118644	TRUE	-0.0983	0.9999	0.2003	0.6711	-0.3644	0.4692					1147	1153	1137	1103	919	1196	1632	1303	1017	828.1	898.6	919.2
118682	TRUE	-0.3111	0.9999	-0.663	0.1464	0.07238	0.924					392	539.4	391.7	319.6	402.3	339.5	239.2	250.4	335.2	520.5	445.4	419.4
119055	TRUE	0.2502	0.9999	0.7138	0.05194	0.7431	0.1219					816.6	600.2	781.1	955.4	894.3	775.6	1234	1058	1331	1215	1579	888.5
119132	FALSE	0.04834		0.7106		0.5431						3.047	2.463	0	1.069	1.59	3.903	9.784	6.555	11.21	17.74	0.875	2.363
119293	TRUE	-0.152	0.9999	0.1611	0.7927	-0.8245	0.2291			GO:0016020-IEA;GO:0016021-IEA	membrane-IEA;integral component of membrane-IEA	276.2	282.4	230.3	329.2	182	200	321.8	226.8	336.3	228.3	96.25	107.5
119480	TRUE	-0.09709	0.9999	1.086	0.06524	-0.2503	0.7806	p450	Cytochrome P450	GO:0005506-IEA;GO:0046872-IEA;GO:0016705-IEA;GO:0016491-IEA;GO:0016020-IEA;GO:0016021-IEA;GO:0020037-IEA;GO:0055114-IEA;GO:0004497-IEA	iron ion binding-IEA;metal ion binding-IEA;oxidoreductase activity, acting on paired donors, with incorporation or reduction of molecular oxygen-IEA;oxidoreductase activity-IEA;membrane-IEA;integral component of membrane-IEA;heme binding-IEA;oxidation-reduction process-IEA;monooxygenase activity-IEA	22180	8403	12890	17230	11520	12060	35300	30200	26800	15070	11540	9764
119597	TRUE	-0.3776	0.9999	-0.1031	0.8942	0.9426	0.1001	p450	Cytochrome P450	GO:0005506-IEA;GO:0016491-IEA;GO:0016705-IEA;GO:0046872-IEA;GO:0016020-IEA;GO:0016021-IEA;GO:0020037-IEA;GO:0055114-IEA;GO:0004497-IEA	iron ion binding-IEA;oxidoreductase activity-IEA;oxidoreductase activity, acting on paired donors, with incorporation or reduction of molecular oxygen-IEA;metal ion binding-IEA;membrane-IEA;integral component of membrane-IEA;heme binding-IEA;oxidation-reduction process-IEA;monooxygenase activity-IEA	555.5	607.6	293.2	241.5	442.8	427.3	225	414.3	714.2	567.8	878.5	1348
119659	TRUE	-0.8204	0.9999	-0.6315	0.5168	0.2001	0.8683	SnoaL_2	SnoaL-like domain			1909	3448	232.5	375.1	2401	339.5	562.1	2124	912.6	1746	1886	2725
119721	TRUE	-0.1311	0.9999	-0.3612	0.3621	-0.9464	0.02194	QCR10	Ubiquinol-cytochrome-c reductase complex subunit (QCR10)	GO:0016020-IEA;GO:0016021-IEA	membrane-IEA;integral component of membrane-IEA	1562	1549	1446	1427	1524	1214	1320	1180	1042	896.7	796.2	647.5
119838	TRUE	-0.223	0.9999	1.93	5.125e-06	1.183	0.01892	Aminotran_5	Aminotransferase class-V	GO:0009409-IEA;GO:0009408-IEA;GO:0003824-IEA;GO:0016740-IEA;GO:0010118-IEA;GO:0018315-IEA;GO:0030170-IEA;GO:0030151-IEA;GO:0008265-IEA;GO:0009651-IEA;GO:0016829-IEA;GO:0009000-IEA;GO:0008483-IEA;GO:0009688-IEA;GO:0045037-IEA;GO:0006970-IEA;GO:0006777-IEA;GO:0042742-IEA;GO:0043545-IEA;GO:0009734-IEA;GO:0005622-IEA	response to cold-IEA;response to heat-IEA;catalytic activity-IEA;transferase activity-IEA;stomatal movement-IEA;molybdenum incorporation into molybdenum-molybdopterin complex-IEA;pyridoxal phosphate binding-IEA;molybdenum ion binding-IEA;Mo-molybdopterin cofactor sulfurase activity-IEA;response to salt stress-IEA;lyase activity-IEA;selenocysteine lyase activity-IEA;transaminase activity-IEA;absci…	2150	1956	1231	1439	1650	1481	4136	7256	9031	2338	5928	3804
119961	TRUE	-0.08911	0.9999	0.1597	0.7246	0.1849	0.7348	PHD	PHD-finger	GO:0004019-IEA;GO:0000166-IEA;GO:0005525-IEA;GO:0005737-IEA;GO:0046872-IEA;GO:0045893-IEA;GO:0031939-IEA;GO:0070210-IEA;GO:0033698-IEA;GO:0016874-IEA;GO:0008270-IEA;GO:0006351-IEA;GO:0008134-IEA;GO:0006164-IEA;GO:0032221-IEA;GO:0061186-IEA;GO:0035064-IEA;GO:0030174-IEA;GO:0061188-IEA;GO:0005634-IEA;GO:0044208-IEA	adenylosuccinate synthase activity-IEA;nucleotide binding-IEA;GTP binding-IEA;cytoplasm-IEA;metal ion binding-IEA;positive regulation of transcription, DNA-templated-IEA;negative regulation of chromatin silencing at telomere-IEA;Rpd3L-Expanded complex-IEA;Rpd3L complex-IEA;ligase activity-IEA;zinc ion binding-IEA;transcription, DNA-templated-IEA;transcription factor binding-IEA;purine nucleotide …	1226	1331	1356	1192	1244	1248	1658	1429	1287	1538	1368	1519
120094	TRUE	0.332	0.9999	2.481	4.407e-07	1.321	0.09214	Transglut_core	Transglutaminase-like superfamily			133	58.29	45.16	120.8	78.7	105.4	516.4	525.7	407	323	222.2	85.07
120234	TRUE	0.03307	0.9999	-0.4096	0.3233	-0.633	0.2146	DASH_Duo1	DASH complex subunit Duo1	GO:0072686-IEA;GO:0007067-IEA;GO:0042729-IEA	mitotic spindle-IEA;mitotic cell cycle-IEA;DASH complex-IEA	761.7	679.8	915.9	964	608.1	853.7	546.8	668.6	552.7	494.5	402.5	603.8
120271	TRUE	-0.2243	0.9999	-0.4213	0.4996	-0.8297	0.2217					160.5	344	192.5	175.3	237.7	179.5	184.8	145.5	182.7	143.1	109.4	125.2
120343	TRUE	-0.3183	0.9999	-0.5757	0.3506	1.452	0.05727	Aldo_ket_red	Aldo/keto reductase family	GO:0016491-IEA;GO:0055114-IEA	oxidoreductase activity-IEA;oxidation-reduction process-IEA	69.06	120.7	106.6	64.12	81.88	86.83	59.79	32.77	96.42	306.4	473.4	79.16
120396	TRUE	0.08033	0.9999	0.7572	0.07113	3.756	9.258e-06	Aldo_ket_red	Aldo/keto reductase family	GO:0016491-IEA;GO:0055114-IEA	oxidoreductase activity-IEA;oxidation-reduction process-IEA	536.2	682.3	518.3	542.9	694	601	1405	837.7	713	7508	15530	783.3
120499	TRUE	-0.04739	0.9999	-0.6886	0.08595	0.3874	0.471	Flavin_Reduct	Flavin reductase like domain	GO:0016491-IEA;GO:0010181-IEA;GO:0055114-IEA;GO:0005575-ND	oxidoreductase activity-IEA;FMN binding-IEA;oxidation-reduction process-IEA;cellular_component-ND	1973	1790	1269	1593	1844	1431	782.7	1270	1058	2133	1550	2851
120687	TRUE	0.0306	0.9999	-0.1454	0.7882	-0.5447	0.3289	Clat_adaptor_s	Clathrin adaptor complex small chain	GO:0000155-IEA;GO:0023014-IEA;GO:0005829-IEA;GO:0000160-IEA;GO:0016310-IEA;GO:0016772-IEA;GO:0030126-IEA;GO:0006890-IEA;GO:0007165-IEA;GO:0015031-IEA;GO:0006810-IEA;GO:0005634-IEA;GO:0005622-IEA	phosphorelay sensor kinase activity-IEA;signal transduction by protein phosphorylation-IEA;cytosol-IEA;phosphorelay signal transduction system-IEA;phosphorylation-IEA;transferase activity, transferring phosphorus-containing groups-IEA;COPI vesicle coat-IEA;retrograde vesicle-mediated transport, Golgi to endoplasmic reticulum-IEA;signal transduction-IEA;protein transport-IEA;transport-IEA;nucleus-…	4660	5384	6541	5632	5652	5700	5174	4948	4871	3335	3623	4329
121142	TRUE	0.1402	0.9999	-0.09484	0.854	-0.1843	0.7701	Pam16	Pam16	GO:0005759-IEA;GO:0019904-IEA;GO:0005739-IEA;GO:0001503-IEA;GO:0030150-IEA;GO:0030150-IBA;GO:0032780-IEA;GO:0043234-IEA;GO:0001405-IEA;GO:0005744-IEA;GO:0005744-IBA;GO:0031314-IEA	mitochondrial matrix-IEA;protein domain specific binding-IEA;mitochondrion-IEA;ossification-IEA;protein import into mitochondrial matrix-IEA;protein import into mitochondrial matrix-IBA;negative regulation of ATPase activity-IEA;protein-containing complex-IEA;PAM complex, Tim23 associated import motor-IEA;TIM23 mitochondrial import inner membrane translocase complex-IEA;TIM23 mitochondrial import…	740.4	611.7	614.5	670.1	739.3	763	644.7	622.7	571.8	561.9	511	642.7
121411	TRUE	-0.01788	0.9999	0.107	0.8526	-0.09692	0.8965	NIF	NLI interacting factor-like phosphatase	GO:0016791-IEA;GO:0016311-IEA	phosphatase activity-IEA;dephosphorylation-IEA	6548	4873	5777	5974	5436	5620	6821	5696	6007	5603	5460	4933
121423	TRUE	-0.03662	0.9999	0.435	0.2687	-0.8859	0.05214	PTPLA	Protein tyrosine phosphatase-like protein, PTPLA	GO:0005506-IEA;GO:0016491-IEA;GO:0016020-IEA;GO:0016021-IEA;GO:0055114-IEA;GO:0016567-IEA;GO:0004842-IEA	iron ion binding-IEA;oxidoreductase activity-IEA;membrane-IEA;integral component of membrane-IEA;oxidation-reduction process-IEA;protein ubiquitination-IEA;ubiquitin-protein transferase activity-IEA	1500	1061	1232	1371	1199	1137	1836	1775	1526	505.1	794.5	725.5
121768	TRUE	-0.03304	0.9999	-0.2849	0.4971	-0.04275	0.944	CHAT	CHAT domain	GO:0016020-IEA;GO:0016021-IEA	membrane-IEA;integral component of membrane-IEA	2001	2135	1983	1730	2039	2217	2022	1428	1566	1790	2370	1746
121857	TRUE	-0.1041	0.9999	-0.5424	0.3273	-0.8126	0.2117	p450	Cytochrome P450	GO:0005506-IEA;GO:0003735-IEA;GO:0046872-IEA;GO:0016491-IEA;GO:0016020-IEA;GO:0016021-IEA;GO:0055114-IEA;GO:0016705-IEA;GO:0020037-IEA;GO:0004497-IEA;GO:0005840-IEA;GO:0006412-IEA;GO:0005622-IEA	iron ion binding-IEA;structural constituent of ribosome-IEA;metal ion binding-IEA;oxidoreductase activity-IEA;membrane-IEA;integral component of membrane-IEA;oxidation-reduction process-IEA;oxidoreductase activity, acting on paired donors, with incorporation or reduction of molecular oxygen-IEA;heme binding-IEA;monooxygenase activity-IEA;ribosome-IEA;translation-IEA;intracellular-IEA	152.3	182.3	173.3	173.1	162.2	136.6	129.4	120.6	89.69	106.5	86.62	82.71
121942	TRUE	-0.2167	0.9999	-0.01854	0.9723	-0.2182	0.7013	GCV_T	Aminomethyltransferase folate-binding domain	GO:0008483-IEA;GO:0055114-IEA;GO:0006730-IEA;GO:0016740-IEA;GO:0008168-IEA;GO:0004375-IEA;GO:0006546-IEA;GO:0004047-IEA;GO:0032259-IEA;GO:0006544-IEA	transaminase activity-IEA;oxidation-reduction process-IEA;one-carbon metabolic process-IEA;transferase activity-IEA;methyltransferase activity-IEA;glycine dehydrogenase (decarboxylating) activity-IEA;glycine catabolic process-IEA;aminomethyltransferase activity-IEA;methylation-IEA;glycine metabolic process-IEA	2306	1823	1989	2025	1613	1640	2133	2174	1733	2083	2010	1145
121985	TRUE	0.01314	0.9999	1.122	0.009473	0.4255	0.5456					258	142.9	232.5	211.6	158.2	272.2	495.7	474.6	441.7	305.2	283.5	267
122035	TRUE	-0.2699	0.9999	-0.3625	0.3834	-0.06325	0.9266					925.2	1360	1090	732.1	1016	1048	899.1	870.5	849.8	1266	927.5	1020
122044	FALSE	0		0		0						0	0	0	0	0	0	0	0	0	0	0	0
122090	TRUE	-0.5131	0.9999	0.8759	0.04923	0.4794	0.5352			GO:0016020-IEA;GO:0016021-IEA	membrane-IEA;integral component of membrane-IEA	351.4	217.6	199.9	217	158.2	157.1	536	447	450.7	321.8	567	189
122104	TRUE	-0.3919	0.9999	0.8963	0.02939	0.6698	0.2827			GO:0016020-IEA;GO:0016021-IEA	membrane-IEA;integral component of membrane-IEA	627.7	321	382.8	348.4	345.8	315.1	939.3	807.5	754.5	641.2	1062	421.8
122629	TRUE	-0.0113	0.9999	0.1143	0.8523	0.6084	0.3284	HLH	Helix-loop-helix DNA-binding domain	GO:0046983-IEA	protein dimerization activity-IEA	7444	6437	4552	6071	6981	5240	5963	6068	7922	7319	11680	8930
122698	TRUE	0.0188	0.9999	-0.06891	0.9089	-0.3404	0.6019	AP_endonuc_2	Xylose isomerase-like TIM barrel	GO:0003677-IEA;GO:0004518-IEA;GO:0046872-IEA;GO:0005739-IEA;GO:0004519-IEA;GO:0003906-IEA;GO:0017005-IEA;GO:0008081-IEA;GO:0016787-IEA;GO:0090305-IEA;GO:0006281-IEA;GO:0008270-IEA;GO:0000738-IEA;GO:0006284-IEA;GO:0016829-IEA;GO:0000737-IEA;GO:0008311-IEA;GO:0008833-IEA;GO:0005634-IEA;GO:0006974-IEA	DNA binding-IEA;nuclease activity-IEA;metal ion binding-IEA;mitochondrion-IEA;endonuclease activity-IEA;DNA-(apurinic or apyrimidinic site) endonuclease activity-IEA;3'-tyrosyl-DNA phosphodiesterase activity-IEA;phosphoric diester hydrolase activity-IEA;hydrolase activity-IEA;nucleic acid phosphodiester bond hydrolysis-IEA;DNA repair-IEA;zinc ion binding-IEA;DNA catabolic process, exonucleolytic-…	365.6	367.8	479.8	547.2	373.6	315.1	441.4	355.3	358.8	351.3	306.2	290.7
122848	TRUE	0.04371	0.9999	0.01416	0.9833	-0.06753	0.9388					42.66	50.08	61.45	57.71	43.72	59.51	51.1	53.75	51.57	36.67	51.62	56.71
122918	TRUE	-0.007892	0.9999	1.689	0.0003945	-0.3226	0.6927	F-box-like	F-box-like			210.2	213.5	141.4	168.9	213.8	178.5	646.9	932.1	308.3	108.8	134.7	198.5
122920	TRUE	-0.1259	0.9999	0.1897	0.7335	0.299	0.7248	F-box-like	F-box-like	GO:0016020-IEA;GO:0016021-IEA	membrane-IEA;integral component of membrane-IEA	508.8	559.1	344.3	306.7	567.6	413.7	429.4	717.1	468.6	259.1	406	1056
123380	TRUE	0.2354	0.9999	-0.07574	0.9028	0.3927	0.4282					1720	1721	2132	1908	1881	2796	1224	1365	2697	1945	2458	2872
123898	TRUE	0.1416	0.9999	1.134	0.001034	1.914	0.0004328	Methyltransf_31	Methyltransferase domain	GO:0008152-IEA;GO:0008150-ND;GO:0016020-IEA;GO:0016021-IEA;GO:0005575-ND;GO:0008168-IEA;GO:0016740-IEA;GO:0003674-ND;GO:0032259-IEA	metabolic process-IEA;biological_process-ND;membrane-IEA;integral component of membrane-IEA;cellular_component-ND;methyltransferase activity-IEA;transferase activity-IEA;molecular_function-ND;methylation-IEA	762.7	514	559.7	794.1	668.6	570.8	1245	1505	1315	4064	969.5	1938
123940	TRUE	-0.1331	0.9999	-2.404	0.0005925	-1.198	0.06528					384.9	619	305.8	188.1	427.7	573.7	15.22	52.44	155.8	114.7	130.4	303.7
124024	TRUE	-0.251	0.9999	-0.715	0.03231	0.4272	0.4371					2515	2835	2557	1819	2588	2232	1691	1540	1574	4604	2246	3729
124096	FALSE	0.07723		0.5877	0.2162	-0.1575						9.141	11.49	5.923	13.89	7.95	7.805	11.96	24.91	17.94	15.38	4.375	1.182
124139	TRUE	0.04935	0.9999	0.9483	0.006001	0.0584	0.9336					800.3	704.4	840.3	806.9	798.1	828.3	1610	1607	1335	653	856.6	916.9
124370	FALSE	0		0.113		0.1732						0	0	0	0	0	0	1.087	1.311	0	0	0	3.545
124572	TRUE	0.1734	0.9999	-0.04209	0.9393	-0.03629	0.9586	Aha1_N	Activator of Hsp90 ATPase, N-terminal	GO:0005737-IEA;GO:0032781-IEA;GO:0006807-IEA;GO:0051087-IEA;GO:0005829-IEA;GO:0006950-IEA;GO:0001671-IEA;GO:0034605-IEA;GO:0006457-IEA;GO:0016810-IEA	cytoplasm-IEA;positive regulation of ATPase activity-IEA;nitrogen compound metabolic process-IEA;chaperone binding-IEA;cytosol-IEA;response to stress-IEA;ATPase activator activity-IEA;cellular response to heat-IEA;protein folding-IEA;hydrolase activity, acting on carbon-nitrogen (but not peptide) bonds-IEA	2831	2860	4191	4279	2980	3942	3517	2985	3094	3376	3040	3172
124670	TRUE	0.2654	0.9999	0.3002	0.5545	1.506	0.00364	Terpene_synth_C	Terpene synthase family, metal binding domain	GO:0000287-IEA;GO:0016829-IEA;GO:0010333-IEA	magnesium ion binding-IEA;lyase activity-IEA;terpene synthase activity-IEA	286.4	280.8	373.2	399.7	343.4	397.1	391.4	372.3	401.4	560.7	721	1417
124704	TRUE	-0.04219	0.9999	-0.5327	0.2233	-0.5624	0.3332	RdRP	RNA dependent RNA polymerase	GO:0000166-IEA;GO:0046872-IEA;GO:0003968-IEA;GO:0001172-IEA;GO:0003676-IEA	nucleotide binding-IEA;metal ion binding-IEA;RNA-directed 5'-3' RNA polymerase activity-IEA;transcription, RNA-templated-IEA;nucleic acid binding-IEA	1499	2702	1353	1261	1825	2305	1287	1196	1348	868.3	1050	1796
125041	TRUE	0.2119	0.9999	0.2568	0.687	0.6005	0.4067	Glyco_transf_90	Glycosyl transferase family 90	GO:0016020-IEA;GO:0016021-IEA;GO:0016740-IEA	membrane-IEA;integral component of membrane-IEA;transferase activity-IEA	84.3	123.2	98.47	89.77	170.1	97.56	135.9	141.6	94.18	159.7	196	120.5
125252	TRUE	0.06116	0.9999	0.9067	0.06421	0.354	0.5692	MFS_1	Major Facilitator Superfamily	GO:0055085-IEA;GO:0016020-IEA;GO:0016021-IEA	transmembrane transport-IEA;membrane-IEA;integral component of membrane-IEA	384.9	454	340.6	297.1	426.1	508.3	1196	620.1	420.4	423.5	637	445.4
125585	TRUE	0.4076	0.9999	0.7281	0.1675	0.9905	0.05459	Glyco_hydro_53	Glycosyl hydrolase family 53	GO:0008152-IEA;GO:0031218-IEA;GO:0015926-IEA;GO:0016787-IEA;GO:0005975-IEA;GO:0016798-IEA	metabolic process-IEA;arabinogalactan endo-1,4-beta-galactosidase activity-IEA;glucosidase activity-IEA;hydrolase activity-IEA;carbohydrate metabolic process-IEA;hydrolase activity, acting on glycosyl bonds-IEA	339.2	432.7	211.8	446.7	603.4	260.5	320.7	542.7	784.8	556	712.2	698.3
125721	TRUE	-0.1329	0.9999	0.03117	0.9506	0.1906	0.7216	DnaJ	DnaJ domain	GO:0000166-IEA;GO:0000122-IEA;GO:1901998-IEA;GO:0005730-IEA;GO:0005634-IEA;GO:0003676-IEA	nucleotide binding-IEA;negative regulation of transcription by RNA polymerase II-IEA;toxin transport-IEA;nucleolus-IEA;nucleus-IEA;nucleic acid binding-IEA	2150	2216	2383	2315	1901	1958	2011	2398	2489	2598	2364	2699
125864	TRUE	-0.02249	0.9999	0.1397	0.8512	0.1959	0.8387					54.84	125.6	53.31	49.16	107.3	72.2	77.19	82.59	100.9	66.25	100.6	102.8
125938	TRUE	0.205	0.9999	-0.2322	0.6015	0.04054	0.9527			GO:0016020-IEA;GO:0016021-IEA	membrane-IEA;integral component of membrane-IEA	1129	881.8	849.2	1362	914.2	1038	889.3	784	756.8	821	945.8	1153
126040	TRUE	1.038	0.4438	-0.6138	0.3031	2.094	1.361e-06	Glyco_hydro_79C	Glycosyl hydrolase family 79 C-terminal beta domain	GO:0016020-IEA;GO:0016021-IEA;GO:0016787-IEA	membrane-IEA;integral component of membrane-IEA;hydrolase activity-IEA	180.8	174.9	252.5	302.5	665.4	305.4	95.67	100.9	190.6	726.3	833	1113
126073	TRUE	-0.1165	0.9999	-0.2657	0.5999	-0.4046	0.4865	ubiquitin	Ubiquitin family			3216	3778	5762	4218	3506	4090	4000	3702	2905	3689	2845	3057
126206	TRUE	0.3095	0.9999	0.8781	0.08054	0.4343	0.5767					44.69	16.42	13.33	23.51	34.98	39.03	54.36	47.19	58.3	43.77	28.87	36.63
126207	TRUE	-0.174	0.9999	2.729	1.124e-09	1.46	0.02663					49.77	54.19	38.5	35.27	48.49	39.03	391.4	440.5	276.9	79.26	238	120.5
126253	TRUE	0.002686	0.9999	0.4856	0.1966	0.4704	0.3092			GO:0008152-IEA;GO:0001676-IEA;GO:0030170-IEA;GO:0003824-IEA;GO:0016020-IEA;GO:0016021-IEA;GO:0006520-IEA;GO:0006633-IEA;GO:0004467-IEA	metabolic process-IEA;long-chain fatty acid metabolic process-IEA;pyridoxal phosphate binding-IEA;catalytic activity-IEA;membrane-IEA;integral component of membrane-IEA;cellular amino acid metabolic process-IEA;fatty acid biosynthetic process-IEA;long-chain fatty acid-CoA ligase activity-IEA	1721	1433	1299	1539	1630	1298	2179	2053	2015	2238	2255	1658
126563	TRUE	0.1038	0.9999	-0.7828	0.1691	-1.145	0.1113	NAC	NAC domain	GO:0005737-IEA;GO:0006351-IEA;GO:0006355-IEA;GO:0015031-IEA;GO:0006810-IEA;GO:0044822-IEA;GO:0005634-IEA	cytoplasm-IEA;transcription, DNA-templated-IEA;regulation of transcription, DNA-templated-IEA;protein transport-IEA;transport-IEA;RNA binding-IEA;nucleus-IEA	14710	22760	25860	21680	23010	23540	15550	12200	9055	9153	4838	14370
126636	TRUE	-0.1386	0.9999	-0.5297	0.2833	-0.5837	0.372	Cofilin_ADF	Cofilin/tropomyosin-type actin-binding protein	GO:0070062-IEA;GO:0003779-IEA;GO:0016020-IEA;GO:0016021-IEA;GO:0019899-IEA;GO:0005622-IEA;GO:0050832-IEA	extracellular exosome-IEA;actin binding-IEA;membrane-IEA;integral component of membrane-IEA;enzyme binding-IEA;intracellular-IEA;defense response to fungus-IEA	5834	8127	10590	7539	7212	7621	5696	6105	5199	4169	4638	7438
126677	TRUE	0.5266	0.9999	0.7643	0.02816	0.2508	0.6745	HlyIII	Haemolysin-III related	GO:0000122-IEA;GO:0097003-IEA;GO:0046982-IEA;GO:0016020-IEA;GO:0042593-IEA;GO:0016021-IEA;GO:0031226-IEA;GO:0042802-IEA;GO:0061042-IEA;GO:0033211-IBA;GO:0055100-IEA;GO:0007186-IEA;GO:0042562-IBA;GO:0006882-IEA;GO:0004872-IEA;GO:0009636-IEA;GO:0005886-IEA;GO:0005886-IBA	negative regulation of transcription by RNA polymerase II-IEA;adipokinetic hormone receptor activity-IEA;protein heterodimerization activity-IEA;membrane-IEA;glucose homeostasis-IEA;integral component of membrane-IEA;intrinsic component of plasma membrane-IEA;identical protein binding-IEA;vascular wound healing-IEA;adiponectin-activated signaling pathway-IBA;adiponectin binding-IEA;G protein-coup…	736.3	569	696.7	1030	951.6	921	1123	1125	1173	683.8	975.6	714.8
126948	FALSE	0.04348		0		0						0	0	0	0	0.795	0	0	0	0	0	0	0
126949	TRUE	0.3103	0.9999	-0.9619	0.06486	-0.1058	0.9117					205.2	160.1	142.2	192.4	217.8	225.4	58.71	86.52	100.9	196.4	101.5	169
127110	TRUE	-0.2764	0.9999	-2.128	1.894e-07	-0.9682	0.1593	Ank_2	Ankyrin repeats (3 copies)	GO:0003824-IEA;GO:0009116-IEA;GO:0016310-IEA;GO:0004672-IEA;GO:0016301-IEA;GO:0005524-IEA;GO:0006468-IEA	catalytic activity-IEA;nucleoside metabolic process-IEA;phosphorylation-IEA;protein kinase activity-IEA;kinase activity-IEA;ATP binding-IEA;protein phosphorylation-IEA	2133	6006	3321	1670	4893	2853	968.6	726.3	903.6	1745	778.7	3255
127141	TRUE	-0.3578	0.9999	-2.044	2.228e-06	-0.8606	0.2331					588	1687	988.4	504.4	1290	736.6	257.7	211.1	300.5	477.9	252	1035
127303	TRUE	-0.1704	0.9999	0.2741	0.6624	0.2191	0.7934					107.7	113.3	134	83.36	120.8	108.3	145.7	119.3	170.4	137.2	142.6	135.9
127523	TRUE	0.3954	0.9999	0.798	0.08872	1.652	0.002014					3590	2641	1709	6046	2834	1629	2880	5201	5746	11250	8471	5189
127844	TRUE	-0.2329	0.9999	0.06101	0.9035	-0.07154	0.9121	DUF4646	Domain of unknown function (DUF4646)			2383	2100	2344	1574	1727	2516	2687	2441	1995	1603	2463	2384
127979	TRUE	0.1303	0.9999	1.975	1.494e-05	1.993	0.009985					33.52	39.41	19.99	44.89	29.41	30.25	172.9	159.9	117.7	105.3	306.2	40.17
128077	TRUE	-0.1059	0.9999	-0.1142	0.8155	-0.2859	0.6242					1595	1549	1164	966.1	1279	1757	1352	1316	1308	1355	828.6	1321
128199	FALSE	0		0		0						0	0	0	0	0	0	0	0	0	0	0	0
128386	TRUE	0.05732	0.9999	0.1768	0.7599	0.5073	0.3222	Ricin_B_lectin	Ricin-type beta-trefoil lectin domain	GO:0004348-IEA;GO:0004568-IEA;GO:0003824-IEA;GO:0046872-IEA;GO:0006508-IEA;GO:0006080-IEA;GO:0030246-IEA;GO:0016787-IEA;GO:0016798-IEA;GO:0016985-IEA;GO:0008152-IEA;GO:0016998-IEA;GO:0006032-IEA;GO:0008236-IEA;GO:0004252-IEA;GO:0042973-IEA;GO:0005576-IEA;GO:0004553-IEA;GO:0005975-IEA;GO:0006665-IEA	glucosylceramidase activity-IEA;chitinase activity-IEA;catalytic activity-IEA;metal ion binding-IEA;proteolysis-IEA;substituted mannan metabolic process-IEA;carbohydrate binding-IEA;hydrolase activity-IEA;hydrolase activity, acting on glycosyl bonds-IEA;mannan endo-1,4-beta-mannosidase activity-IEA;metabolic process-IEA;cell wall macromolecule catabolic process-IEA;chitin catabolic process-IEA;se…	534.2	610	579.7	510.9	569.2	718.1	430.5	989.8	533.7	663.6	915.2	867.2
128637	TRUE	0.1841	0.9999	-0.01592	0.9838	0.9333	0.09891					659.1	1366	633	593.1	1554	862.5	505.5	743.3	1380	1032	1608	2410
128647	TRUE	-0.4034	0.9999	-0.2798	0.5963	-0.201	0.7765					378.8	748.8	503.5	295	500	430.3	506.6	378.9	452.9	490.9	359.6	555.3
128772	TRUE	-0.1121	0.9999	-0.8702	0.07425	-0.7507	0.2506					18180	15840	16240	15680	13090	17880	7897	8916	10670	8702	8351	12570
129266	TRUE	0.48	0.9999	-1.22	0.0006012	-1.085	0.02976					5937	5858	4210	4139	7408	10780	2485	1987	2381	2230	1726	3504
129426	TRUE	0.009051	0.9999	-0.9375	0.03457	-1.217	0.03372					480.4	669.9	1159	752.4	682.9	899.5	383.8	403.8	404.7	211.8	280.9	477.3
129447	TRUE	0.1834	0.9999	-0.9145	0.02498	-1.316	0.003005	zf-CCHC	Zinc knuckle			1592	2183	3511	2782	2539	2990	1498	1160	1194	1008	778.7	1108
129582	FALSE	-0.2447		0.02845		0.5005						3.047	1.642	1.481	1.069	0	0	3.261	1.311	2.242	0	16.62	3.545
129746	TRUE	0.04925	0.9999	-0.1589	0.7426	-1.462	0.0002596	CLP_protease	Clp protease	GO:0005737-IEA;GO:0005759-IEA;GO:0008233-IEA;GO:0005739-IEA;GO:0006508-IEA;GO:0004252-IEA;GO:0008236-IEA;GO:0009368-IEA;GO:0051603-IEA;GO:0016787-IEA	cytoplasm-IEA;mitochondrial matrix-IEA;peptidase activity-IEA;mitochondrion-IEA;proteolysis-IEA;serine-type endopeptidase activity-IEA;serine-type peptidase activity-IEA;endopeptidase Clp complex-IEA;proteolysis involved in cellular protein catabolic process-IEA;hydrolase activity-IEA	1319	1180	1658	1667	1292	1362	1493	1150	1079	579.7	462	443.1
130151	TRUE	-0.08651	0.9999	0.5252	0.3507	-0.2429	0.7803					16.25	24.63	5.183	25.65	8.745	7.805	18.48	22.29	38.12	8.281	10.5	15.36
130255	TRUE	0.1142	0.9999	0.2338	0.6215	0.7938	0.07309	adh_short	short chain dehydrogenase			2653	2677	2117	3065	2809	2203	2110	2965	3686	4654	4346	3860
130441	TRUE	-0.1363	0.9999	1.267	0.01418	1.622	0.01535					10460	4203	5513	8693	4482	5277	15390	16630	16590	18080	30260	13560
130604	TRUE	-0.1896	0.9999	-0.04576	0.9305	-0.2549	0.6562					815.5	889.2	904	723.5	859.4	703.4	1003	736.8	785.9	780.8	775.2	615.6
130698	TRUE	-0.4144	0.9999	1.051	0.05594	-0.5616	0.4362					1715	504.1	598.2	864.6	596.2	652.7	2598	1959	1308	506.3	833.8	547
130707	TRUE	-0.04248	0.9999	0.6164	0.1243	-0.6352	0.1927					2608	1387	1580	2266	1397	1773	2832	2626	3102	1130	1409	1021
130742	TRUE	-0.07045	0.9999	-0.668	0.1002	-0.7573	0.1301	Actin	Actin	GO:0005856-IEA;GO:0051654-IEA;GO:0000001-IEA;GO:0005739-IEA;GO:0030100-IEA;GO:0032258-IEA;GO:0034314-IEA;GO:0030476-IEA;GO:0030479-IEA;GO:0016887-IEA;GO:0007015-IEA;GO:0005885-IEA;GO:0005524-IEA	cytoskeleton-IEA;establishment of mitochondrion localization-IEA;mitochondrion inheritance-IEA;mitochondrion-IEA;regulation of endocytosis-IEA;protein localization by the Cvt pathway-IEA;Arp2/3 complex-mediated actin nucleation-IEA;ascospore wall assembly-IEA;actin cortical patch-IEA;ATPase activity-IEA;actin filament organization-IEA;Arp2/3 protein complex-IEA;ATP binding-IEA	3637	4789	5959	5121	3722	4917	3141	3238	2665	2422	2520	3498
130811	TRUE	-0.1734	0.9999	-0.5481	0.1277	-0.1427	0.8134					3498	3337	3113	2606	3236	2983	2190	2217	2388	2605	3041	3301
130885	TRUE	0.01904	0.9999	-0.5204	0.4061	-0.8357	0.2724	Ribosomal_L5_C	ribosomal L5P family C-terminus	GO:0030218-IEA;GO:0003735-IEA;GO:0030529-IEA;GO:0006915-IEA;GO:0042593-IEA;GO:0030097-IEA;GO:0042541-IEA;GO:0005840-IEA;GO:0006412-IEA;GO:0043009-IEA;GO:0005622-IEA	erythrocyte differentiation-IEA;structural constituent of ribosome-IEA;ribonucleoprotein complex-IEA;apoptotic process-IEA;glucose homeostasis-IEA;hemopoiesis-IEA;hemoglobin biosynthetic process-IEA;ribosome-IEA;translation-IEA;chordate embryonic development-IEA;intracellular-IEA	22960	32400	33790	28020	33800	28640	24110	22990	15050	15770	10190	23570
131298	TRUE	-0.2897	0.9999	-0.3799	0.5156	-0.3012	0.6976	adh_short	short chain dehydrogenase	GO:0016491-IEA;GO:0055114-IEA;GO:0005575-ND	oxidoreductase activity-IEA;oxidation-reduction process-IEA;cellular_component-ND	172.7	200.3	182.9	141.1	148.7	161	167.4	136.3	116.6	126.6	166.2	150.1
131539	TRUE	0.01798	0.9999	-0.4221	0.4458	-0.4646	0.5178	PP2C	Protein phosphatase 2C	GO:0004722-IEA;GO:0003824-IEA;GO:0046872-IEA;GO:0016020-IEA;GO:0006470-IEA;GO:0016021-IEA;GO:0005509-IEA;GO:0043169-IEA;GO:0016787-IEA;GO:0004721-IEA	protein serine/threonine phosphatase activity-IEA;catalytic activity-IEA;metal ion binding-IEA;membrane-IEA;protein dephosphorylation-IEA;integral component of membrane-IEA;calcium ion binding-IEA;cation binding-IEA;hydrolase activity-IEA;phosphoprotein phosphatase activity-IEA	13870	13960	16840	16200	12900	16290	10160	11840	11330	9257	10450	12430
131589	TRUE	0.1284	0.9999	-0.4278	0.2677	-0.2284	0.6712	CS	CS domain			1381	1457	1643	1754	1286	1882	1205	1121	998.9	1349	1121	1330
131674	TRUE	-0.07647	0.9999	-0.7061	0.1642	-0.1631	0.8542	ATP-synt_ab	ATP synthase alpha/beta family, nucleotide-binding domain	GO:1902906-IEA;GO:0000221-IEA;GO:0005737-IEA;GO:0003824-IEA;GO:0046961-IEA;GO:0046034-IEA;GO:0016820-IEA;GO:0055085-IEA;GO:0015992-IEA;GO:0015991-IEA;GO:0000329-IEA;GO:0007035-IEA;GO:0033180-IEA;GO:0005524-IEA;GO:0006874-IEA	proteasome storage granule assembly-IEA;vacuolar proton-transporting V-type ATPase, V1 domain-IEA;cytoplasm-IEA;catalytic activity-IEA;proton-transporting ATPase activity, rotational mechanism-IEA;ATP metabolic process-IEA;ATPase activity, coupled to transmembrane movement of substances-IEA;transmembrane transport-IEA;proton transmembrane transport-IEA;ATP hydrolysis coupled proton transport-IEA;…	14740	17340	13590	12710	16480	14140	7640	9480	10870	11400	12850	16220
131890	TRUE	0.3315	0.9999	0.8935	0.06524	0.7656	0.2247					10520	7727	8378	9852	12500	11170	15800	15780	17910	12150	16140	16680
131936	TRUE	0.1931	0.9999	0.2946	0.5063	-0.1228	0.8449			GO:0016020-IEA;GO:0016021-IEA	membrane-IEA;integral component of membrane-IEA	3239	2395	3564	3301	3370	3874	4178	3415	3694	2684	2879	2836
132156	TRUE	-0.02856	0.9999	0.1746	0.7541	0.2375	0.7283	SAM_2	SAM domain (Sterile alpha motif)			7225	6553	7286	6923	7002	6768	8104	7644	8030	7563	9237	7901
132573	TRUE	0.1104	0.9999	0.4369	0.2488	0.4048	0.401	ATP-synt_C	ATP synthase subunit C	GO:0016020-IEA;GO:0016021-IEA;GO:0033179-IEA;GO:0015992-IEA;GO:0015078-IEA;GO:0033177-IEA;GO:0015991-IEA;GO:0005773-IEA;GO:0005783-IEA;GO:0006810-IEA;GO:0000324-IEA;GO:0005774-IEA;GO:0006811-IEA	membrane-IEA;integral component of membrane-IEA;proton-transporting V-type ATPase, V0 domain-IEA;proton transmembrane transport-IEA;proton transmembrane transporter activity-IEA;proton-transporting two-sector ATPase complex, proton-transporting domain-IEA;ATP hydrolysis coupled proton transport-IEA;vacuole-IEA;endoplasmic reticulum-IEA;transport-IEA;fungal-type vacuole-IEA;vacuolar membrane-IEA;i…	2578	2325	2136	2132	3236	2226	3286	3186	3066	3291	2775	3203
133073	TRUE	-0.02853	0.9999	-0.3378	0.4189	0.1403	0.8074	SKN1	Beta-glucan synthesis-associated protein (SKN1)	GO:0016020-IEA;GO:0016021-IEA;GO:0004553-IEA;GO:0016787-IEA;GO:0005975-IEA	membrane-IEA;integral component of membrane-IEA;hydrolase activity, hydrolyzing O-glycosyl compounds-IEA;hydrolase activity-IEA;carbohydrate metabolic process-IEA	2002	2511	2250	1826	2810	1989	1498	1616	2231	2778	2337	2304
133411	TRUE	-0.1112	0.9999	-0.07241	0.8843	-0.1219	0.8302	KH_1	KH domain	GO:0003723-IEA;GO:0003676-IEA	RNA binding-IEA;nucleic acid binding-IEA	1988	1785	1926	1877	1522	1894	2034	1707	1677	1895	1758	1556
134058	TRUE	0.005567	0.9999	-0.9209	0.05344	-1.235	0.02244					10690	16440	12030	6942	14950	17370	7826	7215	5627	5904	4684	5927
134126	TRUE	-0.3172	0.9999	-0.2645	0.6406	0.8276	0.1301					506.8	406.4	263.6	301.4	356.9	280	269.6	368.4	336.3	616.3	525	948.8
134217	TRUE	-0.2316	0.9999	-0.2932	0.5767	-0.7494	0.1891					463.1	305.4	395.4	319.6	325.1	344.4	353.3	317.3	273.6	235.4	210	231.6
134640	TRUE	-0.1035	0.9999	-0.5164	0.3502	-0.1432	0.8852					11.17	27.09	7.404	6.412	18.28	15.61	4.349	5.244	13.45	5.915	8.75	23.63
134641	TRUE	0.2521	0.9999	0.09119	0.886	-0.3766	0.6542	Glyco_hydro_61	Glycosyl hydrolase family 61	GO:0016787-IEA	hydrolase activity-IEA	35.55	41.05	19.25	20.31	50.08	47.81	30.44	43.26	30.27	9.464	15.75	41.35
134646	TRUE	-0.137	0.9999	-0.2678	0.6135	-0.2738	0.7141					60.94	59.11	45.16	39.54	53.26	54.64	39.14	45.88	47.09	35.49	42	53.17
134710	TRUE	0.072	0.9999	2.17	3.504e-08	0.3336	0.6697			GO:0008152-IEA;GO:0004553-IEA;GO:0005975-IEA;GO:0016798-IEA;GO:0016787-IEA	metabolic process-IEA;hydrolase activity, hydrolyzing O-glycosyl compounds-IEA;carbohydrate metabolic process-IEA;hydrolase activity, acting on glycosyl bonds-IEA;hydrolase activity-IEA	4.062	10.67	13.33	3.206	21.46	5.854	89.15	81.28	60.54	11.83	20.12	10.63
134726	TRUE	0.273	0.9999	-0.1839	0.7503	0.3726	0.5326					503.7	385.1	350.2	539.7	415	552.2	265.3	354	467.5	560.7	560	482.1
134856	TRUE	-0.0949	0.9999	-0.5218	0.1582	-0.3372	0.4793					2040	1915	2310	1573	2173	2122	1321	1614	1420	1606	1539	1778
134913	TRUE	0.2703	0.9999	-1.058	0.003098	-1.439	0.001152	WD40	WD domain, G-beta repeat	GO:0005829-IEA;GO:0006364-IEA;GO:0005730-IEA;GO:0005634-IEA	cytosol-IEA;rRNA processing-IEA;nucleolus-IEA;nucleus-IEA	1937	1634	2545	2928	1502	2998	1139	993.7	789.3	727.5	494.4	1001
135623	TRUE	0.1366	0.9999	1.501	1.847e-05	0.09202	0.8903			GO:0016020-IEA;GO:0016021-IEA	membrane-IEA;integral component of membrane-IEA	1911	1119	1238	1557	1700	1441	4453	3426	4250	1565	1609	1352
135790	TRUE	-0.07741	0.9999	-0.09293	0.8431	-0.05859	0.9275					2150	2041	2443	1991	1802	2512	2068	2170	1981	1765	2488	2079
135811	TRUE	0.09548	0.9999	-0.2329	0.5924	-0.3447	0.4988	RNA_pol_N	RNA polymerases N / 8 kDa subunit	GO:0003677-IEA;GO:0001056-IBA;GO:0003899-IEA;GO:0005736-IEA;GO:0005736-IBA;GO:0001055-IBA;GO:0001054-IEA;GO:0001054-IBA;GO:0005829-IEA;GO:0001172-IEA;GO:0008270-IEA;GO:0008270-IBA;GO:0006351-IEA;GO:0006360-IEA;GO:0006383-IEA;GO:0006366-IEA;GO:0005665-IEA;GO:0005665-IBA;GO:0042797-IEA;GO:0005730-IEA;GO:0005634-IEA;GO:0005666-IEA;GO:0005666-IBA	DNA binding-IEA;RNA polymerase III activity-IBA;DNA-directed 5'-3' RNA polymerase activity-IEA;RNA polymerase I complex-IEA;RNA polymerase I complex-IBA;RNA polymerase II activity-IBA;RNA polymerase I activity-IEA;RNA polymerase I activity-IBA;cytosol-IEA;transcription, RNA-templated-IEA;zinc ion binding-IEA;zinc ion binding-IBA;transcription, DNA-templated-IEA;transcription by RNA polymerase I-I…	1587	1215	1447	1602	1032	1929	1275	1251	1085	1104	1169	1049
136330	TRUE	-0.01219	0.9999	0.04568	0.9482	0.3992	0.6276	Glyco_hydro_43	Glycosyl hydrolases family 43	GO:0008152-IEA;GO:0005506-IEA;GO:0016705-IEA;GO:0020037-IEA;GO:0046558-IEA;GO:0055114-IEA;GO:0031222-IEA;GO:0004553-IEA;GO:0005975-IEA;GO:0016787-IEA;GO:0016798-IEA	metabolic process-IEA;iron ion binding-IEA;oxidoreductase activity, acting on paired donors, with incorporation or reduction of molecular oxygen-IEA;heme binding-IEA;arabinan endo-1,5-alpha-L-arabinosidase activity-IEA;oxidation-reduction process-IEA;arabinan catabolic process-IEA;hydrolase activity, hydrolyzing O-glycosyl compounds-IEA;carbohydrate metabolic process-IEA;hydrolase activity-IEA;hy…	107.7	76.35	59.23	68.4	94.6	77.08	88.06	82.59	80.72	69.8	140.9	115.8
136858	TRUE	-0.3919	0.9999	0.1881	0.6978	-0.5816	0.2678	DnaJ	DnaJ domain	GO:0005737-IEA;GO:0070062-IEA;GO:0031307-IEA;GO:0009408-IEA;GO:0046872-IEA;GO:0005739-IEA;GO:0016020-IEA;GO:0016021-IEA;GO:0070389-IEA;GO:0031072-IEA;GO:0006260-IEA;GO:0008270-IEA;GO:0032781-IEA;GO:0030150-IEA;GO:0005783-IEA;GO:0001671-IEA;GO:0005654-IEA;GO:0051082-IEA;GO:0005524-IEA;GO:0005634-IEA;GO:0006457-IEA	cytoplasm-IEA;extracellular exosome-IEA;integral component of mitochondrial outer membrane-IEA;response to heat-IEA;metal ion binding-IEA;mitochondrion-IEA;membrane-IEA;integral component of membrane-IEA;chaperone cofactor-dependent protein refolding-IEA;heat shock protein binding-IEA;DNA replication-IEA;zinc ion binding-IEA;positive regulation of ATPase activity-IEA;protein import into mitochond…	2803	1640	2486	2331	1269	1705	3103	2496	2299	2132	1522	955.9
136894	TRUE	-0.141	0.9999	-0.7298	0.1634	-0.9114	0.1921	GFO_IDH_MocA	Oxidoreductase family, NAD-binding Rossmann fold	GO:0016491-IEA;GO:0055114-IEA	oxidoreductase activity-IEA;oxidation-reduction process-IEA	359.5	399	236.2	253.3	332.3	313.2	165.2	267.4	155.8	132.5	91.87	285.9
137403	TRUE	-0.09227	0.9999	0.2339	0.6311	0.2902	0.6275					532.2	430.2	516.8	520.5	469	400	654.5	607	483.2	605.7	704.3	496.2
137541	TRUE	-0.02918	0.9999	-1.266	0.0002245	-1.537	0.0007566	WD40	WD domain, G-beta repeat	GO:0043527-IEA;GO:0005829-IEA;GO:0008033-IEA;GO:0036265-IEA;GO:0008168-IEA;GO:0016740-IEA;GO:0030488-IEA;GO:0005634-IEA;GO:0032259-IEA;GO:0003676-IEA	tRNA methyltransferase complex-IEA;cytosol-IEA;tRNA processing-IEA;RNA (guanine-N7)-methylation-IEA;methyltransferase activity-IEA;transferase activity-IEA;tRNA methylation-IEA;nucleus-IEA;methylation-IEA;nucleic acid binding-IEA	1057	1404	1427	1599	929.3	1303	653.4	489	457.4	490.9	265.1	557.7
137695	TRUE	-0.2399	0.9999	0.2458	0.6091	-0.1215	0.8549	zf-CCCH	Zinc finger C-x8-C-x5-C-x3-H type (and similar)	GO:0000166-IEA;GO:0005737-IBA;GO:0046872-IEA;GO:0016567-IEA;GO:0016787-IEA;GO:0008270-IEA;GO:0006396-IBA;GO:0008026-IEA;GO:0004386-IEA;GO:0044822-IBA;GO:0004004-IBA;GO:0005524-IEA;GO:0005634-IBA;GO:0004842-IEA;GO:0003676-IEA	nucleotide binding-IEA;cytoplasm-IBA;metal ion binding-IEA;protein ubiquitination-IEA;hydrolase activity-IEA;zinc ion binding-IEA;RNA processing-IBA;ATP-dependent helicase activity-IEA;helicase activity-IEA;RNA binding-IBA;ATP-dependent RNA helicase activity-IBA;ATP binding-IEA;nucleus-IBA;ubiquitin-protein transferase activity-IEA;nucleic acid binding-IEA	3017	2340	2339	2444	1890	2200	3734	3338	2058	1661	3041	2324
137716	TRUE	-0.2903	0.9999	0.6334	0.08919	0.9421	0.03278	Peptidase_M20	Peptidase family M20/M25/M40	GO:0008152-IEA;GO:0004181-IEA;GO:0004180-IEA;GO:0006807-IEA;GO:0016020-IEA;GO:0006508-IEA;GO:0016021-IEA;GO:0008237-IEA;GO:0000328-IEA;GO:0051603-IEA;GO:0016787-IEA	metabolic process-IEA;metallocarboxypeptidase activity-IEA;carboxypeptidase activity-IEA;nitrogen compound metabolic process-IEA;membrane-IEA;proteolysis-IEA;integral component of membrane-IEA;metallopeptidase activity-IEA;fungal-type vacuole lumen-IEA;proteolysis involved in cellular protein catabolic process-IEA;hydrolase activity-IEA	1470	1219	951.4	1071	1053	850.8	2114	1800	1747	2713	2735	1543
137783	TRUE	0.07337	0.9999	0.6362	0.07032	0.1346	0.8222	Cation_efflux	Cation efflux family	GO:0006812-IEA;GO:0070062-IEA;GO:0098655-IEA;GO:0016020-IEA;GO:0016020-IDA;GO:0016020-IBA;GO:0016021-IEA;GO:0071577-IEA;GO:0048471-IEA;GO:0016324-IEA;GO:0016324-IDA;GO:0030667-TAS;GO:0055085-IEA;GO:0010155-NAS;GO:0008270-NAS;GO:0030141-IEA;GO:0030141-IDA;GO:0005385-IEA;GO:0005385-IDA;GO:0005385-IBA;GO:0005783-IEA;GO:0000139-IEA;GO:0006810-IEA;GO:0006811-IEA;GO:0005887-TAS;GO:0005737-IEA;GO:000682…	cation transport-IEA;extracellular exosome-IEA;cation transmembrane transport-IEA;membrane-IEA;membrane-IDA;membrane-IBA;integral component of membrane-IEA;zinc ion transmembrane transport-IEA;perinuclear region of cytoplasm-IEA;apical plasma membrane-IEA;apical plasma membrane-IDA;secretory granule membrane-TAS;transmembrane transport-IEA;regulation of proton transport-NAS;zinc ion binding-NAS;s…	1328	1221	1245	1445	1405	1151	2101	2023	1789	1312	1613	1222
137924	TRUE	0.4541	0.9999	-0.8036	0.03818	-1.191	0.01028	PDCD2_C	Programmed cell death protein 2, C-terminal putative domain	GO:0005737-IEA;GO:0030490-IEA;GO:0046872-IEA;GO:0005829-IEA;GO:0016020-IEA;GO:0016021-IEA;GO:0003674-ND;GO:0005730-IEA;GO:0005634-IEA	cytoplasm-IEA;maturation of SSU-rRNA-IEA;metal ion binding-IEA;cytosol-IEA;membrane-IEA;integral component of membrane-IEA;molecular_function-ND;nucleolus-IEA;nucleus-IEA	1822	1331	2598	2848	1440	3653	1076	1114	1092	651.8	733.2	1100
138135	TRUE	-0.7291	0.9999	1.127	0.1447	-1.761	0.05305					534.2	88.67	73.3	203.1	65.19	143.4	593.6	537.5	421.5	80.44	74.37	29.54
138237	TRUE	-0.1065	0.9999	-0.1707	0.7048	-0.01113	0.9861	MOZ_SAS	MOZ/SAS family	GO:0034508-IEA;GO:0032968-IEA;GO:0000790-IEA;GO:0048478-IEA;GO:0031618-IEA;GO:0000070-IEA;GO:0034401-IEA;GO:0051726-IEA;GO:0016740-IEA;GO:0031453-IEA;GO:0043967-IEA;GO:0016747-IEA;GO:0006355-IEA;GO:0044016-IEA;GO:0006354-IEA;GO:0006357-IEA;GO:0018394-IEA;GO:0000183-IEA;GO:0016573-IEA;GO:0032777-IEA;GO:0016239-IEA;GO:0006281-IEA;GO:0035267-IEA;GO:0010485-IEA;GO:0034212-IEA;GO:0043973-IEA;GO:000440…	centromere complex assembly-IEA;positive regulation of transcription elongation from RNA polymerase II promoter-IEA;nuclear chromatin-IEA;replication fork protection-IEA;nuclear pericentric heterochromatin-IEA;mitotic sister chromatid segregation-IEA;chromatin organization involved in regulation of transcription-IEA;regulation of cell cycle-IEA;transferase activity-IEA;positive regulation of hete…	1781	2351	1804	1574	2154	1783	1683	1830	1758	1927	1842	2083
138272	TRUE	-0.8465	0.8507	-0.6093	0.2334	-0.5742	0.3741	zf-C3HC4_2	Zinc finger, C3HC4 type (RING finger)	GO:0046872-IEA;GO:2000114-IEA;GO:2000377-IEA;GO:0016881-IEA;GO:0010498-IEA;GO:0051865-IEA;GO:0016567-IEA;GO:2000379-IEA;GO:0061630-IEA;GO:0008150-ND;GO:0008270-IEA;GO:0043408-IEA;GO:0005128-IEA;GO:0051896-IEA;GO:0017160-IEA;GO:0030318-IEA;GO:0010468-IEA;GO:0031386-IEA;GO:0016874-IEA;GO:0030336-IEA;GO:0045619-IEA;GO:0000209-IEA;GO:0008285-IEA;GO:0097191-IEA;GO:0005575-ND;GO:0005135-IEA;GO:0045637-…	metal ion binding-IEA;regulation of establishment of cell polarity-IEA;regulation of reactive oxygen species metabolic process-IEA;acid-amino acid ligase activity-IEA;proteasomal protein catabolic process-IEA;protein autoubiquitination-IEA;protein ubiquitination-IEA;positive regulation of reactive oxygen species metabolic process-IEA;ubiquitin protein ligase activity-IEA;biological_process-ND;zin…	326	355.5	268.8	162.4	232.1	121	256.6	205.8	150.2	159.7	193.4	270.6
138391	TRUE	-0.01452	0.9999	-0.2559	0.5859	-0.4271	0.4404	Pkinase	Protein kinase domain	GO:0000166-IEA;GO:0016310-IEA;GO:0004672-IEA;GO:0016301-IEA;GO:0004674-IEA;GO:0005524-IEA;GO:0006468-IEA	nucleotide binding-IEA;phosphorylation-IEA;protein kinase activity-IEA;kinase activity-IEA;protein serine/threonine kinase activity-IEA;ATP binding-IEA;protein phosphorylation-IEA	4194	4736	5373	4656	4659	4879	4114	3894	3967	3531	3355	3684
138880	TRUE	-0.688	0.9999	1.782	0.002879	2.423	0.001447					25.39	41.05	64.41	21.37	34.18	15.61	181.6	72.1	269.1	164.4	557.4	102.8
139002	TRUE	1.176	0.7148	-0.08339	0.9331	0.8935	0.2268			GO:0008152-IEA;GO:0016020-IEA;GO:0016021-IEA;GO:0071555-IEA;GO:0004650-IEA;GO:0005576-IEA;GO:0016787-IEA;GO:0005975-IEA;GO:0016798-IEA	metabolic process-IEA;membrane-IEA;integral component of membrane-IEA;cell wall organization-IEA;polygalacturonase activity-IEA;extracellular region-IEA;hydrolase activity-IEA;carbohydrate metabolic process-IEA;hydrolase activity, acting on glycosyl bonds-IEA	84.3	136.3	76.26	299.2	325.9	79.03	22.83	94.39	161.4	188.1	101.5	281.2
139008	TRUE	0.7219	0.9442	2.271	5.889e-10	2.32	4.991e-10					1076	858.8	920.3	2016	1917	800	3268	3913	6703	3884	4993	5382
139100	TRUE	0.06783	0.9999	0.2227	0.674	-0.836	0.1328	UPF0203	Uncharacterised protein family (UPF0203)	GO:0006506-IEA;GO:0016757-IEA;GO:0005758-IEA;GO:0016020-IEA;GO:0005829-IEA;GO:0017176-IEA;GO:0016021-IEA;GO:0007005-IEA;GO:0016740-IEA;GO:0033108-IEA;GO:0003674-ND;GO:0005634-IEA	GPI anchor biosynthetic process-IEA;transferase activity, transferring glycosyl groups-IEA;mitochondrial intermembrane space-IEA;membrane-IEA;cytosol-IEA;phosphatidylinositol N-acetylglucosaminyltransferase activity-IEA;integral component of membrane-IEA;mitochondrion organization-IEA;transferase activity-IEA;mitochondrial respiratory chain complex assembly-IEA;molecular_function-ND;nucleus-IEA	385.9	357.1	527.9	510.9	391.9	437.1	599	490.3	399.1	247.2	202.1	246.9
139333	TRUE	-0.5049	0.9999	3.147	2.792e-08	0.9803	0.1712			GO:0016020-IEA;GO:0016021-IEA	membrane-IEA;integral component of membrane-IEA	27.42	38.59	8.144	13.89	17.49	12.68	368.5	325.1	191.7	31.94	56.87	82.71
139620	TRUE	-0.4225	0.9999	2.409	7.098e-05	0.3506	0.6633					931.3	362.1	280.6	445.7	382.4	340.5	5264	1923	1292	757.1	833.8	413.5
140037	TRUE	0.4301	0.9999	0.068	0.9213	0.7645	0.2117	F-box-like_2	F-box-like domain			217.3	197	172.5	252.2	240.9	308.3	189.2	209.8	217.5	286.3	481.2	243.4
140506	TRUE	-0.07248	0.9999	-0.322	0.6201	0.08362	0.9341					142.2	148.6	111.1	97.25	131.2	152.2	102.2	144.2	69.51	144.3	81.37	198.5
140510	TRUE	-0.2871	0.9999	-0.6849	0.1349	-0.1261	0.8855					69.06	72.25	52.57	55.57	61.21	37.07	34.79	44.57	30.27	53.23	49.87	70.89
140785	TRUE	-0.4164	0.9999	-0.02812	0.9672	1.163	0.008655	Cyanate_lyase	Cyanate lyase C-terminal domain	GO:0003677-IEA;GO:0016829-IEA;GO:0043565-IEA;GO:0008824-IEA;GO:0009439-IEA	DNA binding-IEA;lyase activity-IEA;sequence-specific DNA binding-IEA;cyanate hydratase activity-IEA;cyanate metabolic process-IEA	2379	1298	1727	1400	1362	1288	1045	2402	1852	5140	3483	3452
141215	TRUE	0.2392	0.9999	-0.5787	0.3266	0.8186	0.2244					70.08	139.6	116.2	92.98	120.8	176.6	71.75	45.88	90.81	223.6	193.4	177.2
141270	TRUE	-0.0629	0.9999	0.377	0.4616	0.5112	0.4066			GO:0016192-IEA;GO:0097576-IEA;GO:0030897-IEA;GO:0006886-IEA;GO:0005622-IEA	vesicle-mediated transport-IEA;vacuole fusion-IEA;HOPS complex-IEA;intracellular protein transport-IEA;intracellular-IEA	235.6	264.4	265.1	261.8	253.6	217.6	285.9	359.2	357.6	362	427.9	307.2
141512	TRUE	-0.3368	0.9999	0.2013	0.7429	-0.6993	0.3053	COesterase	Carboxylesterase family	GO:0016787-IEA	hydrolase activity-IEA	276.2	243.8	239.9	204.1	212.3	180.5	335.9	346.1	196.2	162.1	93.62	198.5
141635	TRUE	0.2892	0.9999	0.4422	0.2875	-0.06392	0.926			GO:0000166-IEA;GO:0003723-IEA;GO:0042382-IEA;GO:0005849-IEA;GO:0030529-IEA;GO:0016020-IEA;GO:0016021-IEA;GO:0003729-IEA;GO:0051262-IEA;GO:0006378-IEA;GO:0006397-IEA;GO:0044822-IEA;GO:0005654-IEA;GO:0005634-IEA;GO:0003676-IEA	nucleotide binding-IEA;RNA binding-IEA;paraspeckles-IEA;mRNA cleavage factor complex-IEA;ribonucleoprotein complex-IEA;membrane-IEA;integral component of membrane-IEA;mRNA binding-IEA;protein tetramerization-IEA;mRNA polyadenylation-IEA;mRNA processing-IEA;RNA binding-IEA;nucleoplasm-IEA;nucleus-IEA;nucleic acid binding-IEA	1321	1066	1795	2019	1449	1674	2064	1859	1770	1515	1199	1269
141718	TRUE	-0.104	0.9999	-0.4655	0.3982	-0.3061	0.6958	DUF1996	Domain of unknown function (DUF1996)	GO:0005576-IEA;GO:0004553-IEA;GO:0005975-IEA;GO:0030248-IEA	extracellular region-IEA;hydrolase activity, hydrolyzing O-glycosyl compounds-IEA;carbohydrate metabolic process-IEA;cellulose binding-IEA	12360	15950	13200	11520	13870	13270	11490	7722	10840	7877	14000	11460
141731	TRUE	-0.07368	0.9999	0.1174	0.8066	0.1473	0.8057					830.8	934.3	874.4	834.7	870.5	805.9	899.1	916.4	1051	901.4	1004	1003
141809	TRUE	-0.1368	0.9999	-0.3577	0.5675	-0.8527	0.1959	Ank_2	Ankyrin repeats (3 copies)	GO:0000122-IEA;GO:0005737-IEA;GO:0030307-IEA;GO:0045893-IEA;GO:0070682-IEA;GO:0045111-IEA;GO:0043066-IEA;GO:0031398-IEA;GO:0032436-IEA;GO:0043409-IEA;GO:0043518-IEA;GO:0032088-IEA;GO:0007253-IEA;GO:0008134-IEA;GO:0008540-IEA;GO:0055088-IEA;GO:0090201-IEA;GO:0000502-IEA;GO:0045737-IEA;GO:0005634-IEA	negative regulation of transcription by RNA polymerase II-IEA;cytoplasm-IEA;positive regulation of cell growth-IEA;positive regulation of transcription, DNA-templated-IEA;proteasome regulatory particle assembly-IEA;intermediate filament cytoskeleton-IEA;negative regulation of apoptotic process-IEA;positive regulation of protein ubiquitination-IEA;positive regulation of proteasomal ubiquitin-depen…	340.2	876	359.8	327	700.4	398.1	422.9	516.5	284.8	177.4	375.4	300.1
141976	TRUE	0.02016	0.9999	-0.7609	0.2185	0.182	0.8574					82.27	236.5	107.4	47.02	226.6	156.1	68.49	82.59	88.57	156.2	124.2	203.2
142229	TRUE	0.3424	0.9999	0.638	0.07973	-0.2275	0.6829	Steroid_dh	3-oxo-5-alpha-steroid 4-dehydrogenase	GO:0005737-IEA;GO:0016627-IEA;GO:0016020-IEA;GO:0006629-IEA;GO:0016592-IEA;GO:0016021-IEA;GO:0055114-IEA;GO:0005783-IEA;GO:0001104-IEA;GO:0006357-IEA	cytoplasm-IEA;oxidoreductase activity, acting on the CH-CH group of donors-IEA;membrane-IEA;lipid metabolic process-IEA;mediator complex-IEA;integral component of membrane-IEA;oxidation-reduction process-IEA;endoplasmic reticulum-IEA;transcription coregulator activity-IEA;regulation of transcription by RNA polymerase II-IEA	1844	1282	1324	1941	1963	1754	2384	2326	2231	1291	1125	1356
142254	TRUE	0.04213	0.9999	0.3711	0.4772	0.6409	0.3092	Abhydrolase_1	alpha/beta hydrolase fold	GO:0003824-IEA;GO:0016740-IEA;GO:0016787-IEA	catalytic activity-IEA;transferase activity-IEA;hydrolase activity-IEA	224.5	267.7	219.2	266.1	262.3	205.9	302.2	298.9	327.4	320.6	530.2	268.2
142396	TRUE	-0.4833	0.9999	-0.586	0.246	0.2673	0.6983	HMG_box	HMG (high mobility group) box	GO:0001942-IEA;GO:0001701-IEA;GO:0001944-IEA;GO:0001945-IEA;GO:0001946-IEA;GO:0001706-IEA;GO:0006355-IEA;GO:0000978-IEA;GO:0045843-IEA;GO:0003682-IEA;GO:0022405-IEA;GO:0044798-IEA;GO:0006357-IEA;GO:0000981-IEA;GO:0001077-IEA;GO:0045893-IEA;GO:0046982-IEA;GO:0060828-IEA;GO:0045892-IEA;GO:2000288-IEA;GO:0070318-IEA;GO:0072091-IEA;GO:0060956-IEA;GO:0060836-IEA;GO:0005634-IEA;GO:0042789-IEA;GO:000750…	hair follicle development-IEA;in utero embryonic development-IEA;vasculature development-IEA;lymph vessel development-IEA;lymphangiogenesis-IEA;endoderm formation-IEA;regulation of transcription, DNA-templated-IEA;RNA polymerase II proximal promoter sequence-specific DNA binding-IEA;negative regulation of striated muscle tissue development-IEA;chromatin binding-IEA;hair cycle process-IEA;nuclear …	1930	1626	770.7	787.7	1314	977.6	1283	759	829.6	1353	1340	2466
143188	FALSE	-0.06474		0.2289		0.1795						4.062	7.389	4.442	6.412	4.77	2.927	4.349	10.49	8.969	16.56	1.75	3.545
143353	TRUE	-0.2884	0.9999	-0.6782	0.06775	-0.04605	0.9455			GO:0004553-IEA;GO:0016787-IEA;GO:0005975-IEA	hydrolase activity, hydrolyzing O-glycosyl compounds-IEA;hydrolase activity-IEA;carbohydrate metabolic process-IEA	1962	2709	1912	1647	2111	1626	1227	1588	1288	1771	1792	2758
143525	FALSE	0		0		0						0	0	0	0	0	0	0	0	0	0	0	0
143648	TRUE	0.1602	0.9999	0.6866	0.1133	-0.06678	0.9433					29.45	27.91	17.77	33.13	23.85	30.25	52.18	44.57	41.48	21.29	34.12	14.18
143991	TRUE	-0.1101	0.9999	-0.5056	0.1863	-0.09415	0.8832					1309	1784	1629	1145	1552	1680	1182	1141	995.6	1196	1658	1540
144023	TRUE	-0.09066	0.9999	1.955	1.836e-05	1.056	0.09848					75.16	58.29	62.93	42.75	78.7	60.49	292.4	334.3	218.6	126.6	196	113.4
144147	TRUE	0.2187	0.9999	1.406	0.002927	0.8638	0.1826			GO:0016020-IEA;GO:0016021-IEA	membrane-IEA;integral component of membrane-IEA	250.9	145.3	104.4	171	205.1	209.8	558.8	415.6	398	307.6	369.2	250.5
144171	TRUE	0.1801	0.9999	0.2813	0.5563	-0.1753	0.7771	Sec61_beta	Sec61beta family	GO:0003677-IEA;GO:0006614-IEA;GO:0071261-IEA;GO:0016020-IEA;GO:0016021-IEA;GO:0005086-IEA;GO:0006334-IEA;GO:0005784-IEA;GO:0005783-IEA;GO:0000786-IEA;GO:0006886-IEA;GO:0043547-IEA	DNA binding-IEA;SRP-dependent cotranslational protein targeting to membrane-IEA;Ssh1 translocon complex-IEA;membrane-IEA;integral component of membrane-IEA;ARF guanyl-nucleotide exchange factor activity-IEA;nucleosome assembly-IEA;Sec61 translocon complex-IEA;endoplasmic reticulum-IEA;nucleosome-IEA;intracellular protein transport-IEA;positive regulation of GTPase activity-IEA	4505	4249	3305	4304	5512	3848	5062	4419	5180	3362	3418	3821
144192	TRUE	-0.376	0.9999	-1.483	0.005124	-0.07475	0.9382					1642	3422	901.1	659.4	3011	880	409.9	844.3	862.2	1198	1361	3033
144255	TRUE	-0.5073	0.9999	-1.527	0.0128	-0.09781	0.9338					7067	19620	4014	3294	14520	3587	2499	4200	3934	6496	7102	14740
144275	TRUE	0.5055	0.9999	0.0343	0.9591	0.2112	0.8097					16.25	11.49	5.183	12.82	23.85	20.49	4.349	13.11	16.82	14.2	7.875	20.09
144411	TRUE	0.03987	0.9999	-0.5669	0.1505	-0.2544	0.6893					3603	4813	3180	3302	4507	4109	2973	2469	2377	2986	2343	4303
144784	TRUE	0.9349	0.5692	1.504	0.0006234	1.638	0.003649	Lactamase_B	Metallo-beta-lactamase superfamily	GO:0003677-IEA;GO:0000981-IEA;GO:0008270-IEA;GO:0006351-IEA;GO:0046872-IEA;GO:0006355-IEA;GO:0005634-IEA;GO:0016787-IEA;GO:0006357-IEA	DNA binding-IEA;DNA-binding transcription factor activity, RNA polymerase II-specific-IEA;zinc ion binding-IEA;transcription, DNA-templated-IEA;metal ion binding-IEA;regulation of transcription, DNA-templated-IEA;nucleus-IEA;hydrolase activity-IEA;regulation of transcription by RNA polymerase II-IEA	212.3	178.2	148.8	229.8	385.6	438.1	341.4	735.4	505.6	332.4	932.7	460.8
144801	TRUE	-0.1554	0.9999	-0.4592	0.3354	-0.3341	0.6139	Ufd2P_core	Ubiquitin elongating factor core	GO:0034450-IEA;GO:0005737-IEA;GO:0008270-IEA;GO:0046872-IEA;GO:0000151-IEA;GO:0006511-IEA;GO:0005634-IEA;GO:0004842-IEA;GO:0016567-IEA	ubiquitin-ubiquitin ligase activity-IEA;cytoplasm-IEA;zinc ion binding-IEA;metal ion binding-IEA;ubiquitin ligase complex-IEA;ubiquitin-dependent protein catabolic process-IEA;nucleus-IEA;ubiquitin-protein transferase activity-IEA;protein ubiquitination-IEA	5399	6347	8768	6389	5786	6306	5316	4944	4655	5019	6013	5157
144953	TRUE	-0.01115	0.9999	0.2348	0.5864	0.3272	0.5277	zf-AN1	AN1-like Zinc finger	GO:0006616-IEA;GO:0008270-IEA;GO:0046872-IEA;GO:0071243-IEA;GO:0000502-IEA;GO:0005622-IEA;GO:0032436-IEA	SRP-dependent cotranslational protein targeting to membrane, translocation-IEA;zinc ion binding-IEA;metal ion binding-IEA;cellular response to arsenic-containing substance-IEA;proteasome complex-IEA;intracellular-IEA;positive regulation of proteasomal ubiquitin-dependent protein catabolic process-IEA	1850	2538	1861	1514	2693	1983	2478	2188	2693	2245	2666	2879
145103	TRUE	-0.03745	0.9999	0.544	0.1995	0.4017	0.4954	HECT	HECT-domain (ubiquitin-transferase)	GO:0005856-IEA;GO:0005737-IEA;GO:0016874-IEA;GO:0016567-IEA;GO:0004842-IEA;GO:0005634-IEA;GO:0030479-IEA	cytoskeleton-IEA;cytoplasm-IEA;ligase activity-IEA;protein ubiquitination-IEA;ubiquitin-protein transferase activity-IEA;nucleus-IEA;actin cortical patch-IEA	3528	4452	4388	3770	3990	4313	6282	6025	5739	4836	6039	5377
145364	TRUE	0.05384	0.9999	0.7408	0.04362	0.9456	0.01387	Sod_Cu	Copper/zinc superoxide dismutase (SODC)	GO:0006801-IEA;GO:0051597-IEA;GO:0046872-IEA;GO:0016491-IEA;GO:0009410-IEA;GO:0019430-IEA;GO:0055114-IEA;GO:0004784-IEA;GO:0070050-IEA;GO:0005623-IEA;GO:0010038-IEA	superoxide metabolic process-IEA;response to methylmercury-IEA;metal ion binding-IEA;oxidoreductase activity-IEA;response to xenobiotic stimulus-IEA;removal of superoxide radicals-IEA;oxidation-reduction process-IEA;superoxide dismutase activity-IEA;neuron cellular homeostasis-IEA;cell-IEA;response to metal ion-IEA	1170	1352	1174	1014	1484	1339	1685	2558	1955	2662	2387	2062
145651	TRUE	0.006251	0.9999	-0.338	0.5088	-0.6078	0.3257	Glyco_hydro_61	Glycosyl hydrolase family 61	GO:0005576-IEA;GO:0004553-IEA;GO:0005975-IEA;GO:0016787-IEA;GO:0030248-IEA	extracellular region-IEA;hydrolase activity, hydrolyzing O-glycosyl compounds-IEA;carbohydrate metabolic process-IEA;hydrolase activity-IEA;cellulose binding-IEA	360.5	333.3	493.1	371.9	388.7	435.1	352.2	295	285.9	280.4	187.2	297.7
145674	TRUE	-0.2448	0.9999	-0.409	0.4195	-1.07	0.02505	AAA	ATPase family associated with various cellular activities (AAA)	GO:0001824-IEA;GO:0016020-IEA;GO:0070682-IEA;GO:0005829-IEA;GO:0031597-IBA;GO:0031595-IBA;GO:0036402-IBA;GO:0016787-IEA;GO:0008233-IEA;GO:0030163-IEA;GO:0022624-IEA;GO:0000932-IEA;GO:0008113-IEA;GO:0005524-IEA;GO:0006511-IEA;GO:0000166-IEA;GO:0005737-IEA;GO:0006508-IEA;GO:0055114-IEA;GO:0017025-IBA;GO:0030433-IBA;GO:0008540-IEA;GO:0008540-IBA;GO:0000502-IEA;GO:1901800-IEA;GO:0005634-IEA;GO:004589…	blastocyst development-IEA;membrane-IEA;proteasome regulatory particle assembly-IEA;cytosol-IEA;cytosolic proteasome complex-IBA;nuclear proteasome complex-IBA;proteasome-activating ATPase activity-IBA;hydrolase activity-IEA;peptidase activity-IEA;protein catabolic process-IEA;proteasome accessory complex-IEA;P-body-IEA;peptide-methionine (S)-S-oxide reductase activity-IEA;ATP binding-IEA;ubiquit…	3004	6257	5132	3455	5045	3641	4337	3669	2828	1947	2427	2421
145676	TRUE	1.14	0.9999	-1.824	0.01234	0.802	0.4125	F-box-like	F-box-like			35.55	331.7	99.95	38.47	802.9	207.8	44.57	23.6	42.6	307.6	180.2	341.5
145871	TRUE	0.1418	0.9999	0.1672	0.7223	-0.2729	0.6088	SWI-SNF_Ssr4	Fungal domain of unknown function (DUF1750)			1484	1385	1897	2012	1605	1664	1993	1776	1586	1416	1325	1182
146171	TRUE	-0.0066	0.9999	0.6209	0.1104	0.5643	0.2062	EHN	Epoxide hydrolase N terminus	GO:0003824-IEA;GO:0010181-IEA;GO:0033961-IEA;GO:0005783-IEA;GO:0016787-IEA;GO:0051536-IEA	catalytic activity-IEA;FMN binding-IEA;cis-stilbene-oxide hydrolase activity-IEA;endoplasmic reticulum-IEA;hydrolase activity-IEA;iron-sulfur cluster binding-IEA	2263	2071	1861	1992	2239	1940	4226	2661	2653	3363	3066	2695
146260	TRUE	0.01314	0.9999	0.121	0.8269	-0.3429	0.5587	F-box-like	F-box-like			663.2	541.9	514.6	569.6	399.9	772.7	781.7	631.9	458.5	479.1	401.6	460.8
146390	FALSE	0		0		0						0	0	0	0	0	0	0	0	0	0	0	0
146751	TRUE	-0.2869	0.9999	-0.2714	0.6791	0.1389	0.8849					189.9	157.6	111.8	122.9	148.7	99.52	104.4	153.4	117.7	108.8	201.2	193.8
146926	TRUE	-0.07113	0.9999	-0.5454	0.1259	-0.6538	0.1209	TRAPPC10	Trafficking protein particle complex subunit 10, TRAPPC10	GO:0000919-IEA;GO:0005802-IEA;GO:0034498-IBA;GO:0006891-IBA;GO:0005829-IEA;GO:1990071-IBA;GO:0000911-IEA	cell plate assembly-IEA;trans-Golgi network-IEA;early endosome to Golgi transport-IBA;intra-Golgi vesicle-mediated transport-IBA;cytosol-IEA;TRAPPII protein complex-IBA;cytokinesis by cell plate formation-IEA	2185	2582	2917	2365	2258	2710	1855	1694	1707	1519	1529	1796
147126	TRUE	-0.07436	0.9999	-0.4781	0.3076	0.471	0.5318	Mpv17_PMP22	Mpv17 / PMP22 family	GO:0016020-IEA;GO:0016021-IEA;GO:0006067-IEA;GO:0005743-IEA	membrane-IEA;integral component of membrane-IEA;ethanol metabolic process-IEA;mitochondrial inner membrane-IEA	469.2	727.4	1022	778	729.8	605.9	509.9	559.8	515.7	1397	1300	388.7
147141	TRUE	-0.02747	0.9999	-0.04919	0.9448	-0.1276	0.8921	F-box-like	F-box-like			147.3	142	132.5	103.7	149.5	160	141.3	136.3	128.9	136	85.75	159.5
147262	TRUE	-0.02587	0.9999	0.7681	0.02325	0.4884	0.3356					957.7	934.3	898.1	969.3	804.5	974.7	1547	1615	1610	1131	1754	1021
147566	TRUE	-0.05998	0.9999	-0.2101	0.6414	-0.5015	0.3222	Pkinase_Tyr	Protein tyrosine kinase	GO:0016310-IEA;GO:0004672-IEA;GO:0016301-IEA;GO:0005524-IEA;GO:0006468-IEA	phosphorylation-IEA;protein kinase activity-IEA;kinase activity-IEA;ATP binding-IEA;protein phosphorylation-IEA	709.9	764.4	855.2	647.7	658.2	933.7	657.7	635.8	716.4	486.2	583.6	557.7
147648	TRUE	0.05222	0.9999	0.1628	0.7215	0.2032	0.7015	Gti1_Pac2	Gti1/Pac2 family	GO:0035432-IEA;GO:0006351-IEA;GO:0005829-IEA;GO:0006355-IEA;GO:0005634-IEA;GO:0009405-IEA	positive regulation of gluconate transmembrane transport-IEA;transcription, DNA-templated-IEA;cytosol-IEA;regulation of transcription, DNA-templated-IEA;nucleus-IEA;pathogenesis-IEA	1494	1326	1493	1254	1473	1753	1926	1489	1416	1640	1763	1541
147657	TRUE	0.04529	0.9999	0.1554	0.7299	0.09838	0.8739					1307	1270	1334	1053	1385	1603	1580	1318	1462	1318	1375	1471
147716	TRUE	0.2246	0.9999	1.105	0.01165	0.488	0.4772					19.3	35.3	22.95	32.06	40.54	22.44	79.36	74.72	47.09	48.5	28.87	42.53
147811	TRUE	0.7071	0.9999	1.476	0.0009764	0.5812	0.4328					111.7	211.8	149.6	160.3	333.9	293.7	469.6	342.2	557.2	151.4	276.5	288.3
147926	FALSE	-0.05579		1.25	0.001567	0.04316						9.141	2.463	5.923	3.206	4.77	7.805	27.18	28.84	25.79	1.183	17.5	0
148252	TRUE	-0.1304	0.9999	1.136	0.004475	0.02023	0.9807	TPR_10	Tetratricopeptide repeat	GO:0016020-IEA;GO:0016021-IEA	membrane-IEA;integral component of membrane-IEA	268.1	274.2	257.7	208.4	274.3	245.9	795.8	485.1	511.2	289.8	259.9	257.6
148285	TRUE	1.365	0.169	6.23	4.947e-16	3.584	1.652e-08	Patatin	Patatin-like phospholipase	GO:0008152-IEA;GO:0003677-IEA;GO:0006629-IEA;GO:0043531-IEA	metabolic process-IEA;DNA binding-IEA;lipid metabolic process-IEA;ADP binding-IEA	388	413.8	159.9	380.5	1291	831.2	6129	25660	42540	1375	7525	2863
148382	TRUE	0.4874	0.9999	1.466	0.002821	0.5648	0.4518	F-box-like	F-box-like	GO:0016020-IEA;GO:0016021-IEA	membrane-IEA;integral component of membrane-IEA	70.08	104.3	54.79	97.25	138.3	95.61	237	249.1	198.4	147.9	115.5	87.43
148386	TRUE	-0.3365	0.9999	0.3116	0.5844	-0.009613	0.992					220.4	201.1	174.7	145.3	165.4	156.1	245.7	263.5	237.7	215.3	224.9	148.9
148428	TRUE	-0.4118	0.9999	-0.5255	0.2774	-1.167	0.0743	adh_short	short chain dehydrogenase			25.39	28.74	20.73	28.86	13.51	7.805	7.61	22.29	13.45	0	11.37	5.908
148523	TRUE	-0.1228	0.9999	-0.6803	0.049	-0.8443	0.04119	Ank_2	Ankyrin repeats (3 copies)	GO:0003824-IEA;GO:0009116-IEA	catalytic activity-IEA;nucleoside metabolic process-IEA	2132	2131	2374	1934	1850	2326	1462	1342	1326	1344	924	1394
148588	TRUE	-0.4454	0.9999	-0.802	0.04711	-0.3275	0.5828	Ank_4	Ankyrin repeats (many copies)	GO:0000166-IEA;GO:0003824-IEA;GO:0009116-IEA;GO:0016310-IEA;GO:0004672-IEA;GO:0016301-IEA;GO:0005524-IEA;GO:0006468-IEA	nucleotide binding-IEA;catalytic activity-IEA;nucleoside metabolic process-IEA;phosphorylation-IEA;protein kinase activity-IEA;kinase activity-IEA;ATP binding-IEA;protein phosphorylation-IEA	538.3	824.3	559	331.3	574	496.6	341.4	360.5	387.9	511	535.5	470.2
148855	TRUE	0.04984	0.9999	0.1766	0.7101	0.2519	0.6374	Fungal_trans	Fungal specific transcription factor domain	GO:0003677-IEA;GO:0000981-IEA;GO:0008270-IEA;GO:0006351-IEA;GO:0046872-IEA;GO:0006355-IEA;GO:0005634-IEA;GO:0006357-IEA	DNA binding-IEA;DNA-binding transcription factor activity, RNA polymerase II-specific-IEA;zinc ion binding-IEA;transcription, DNA-templated-IEA;metal ion binding-IEA;regulation of transcription, DNA-templated-IEA;nucleus-IEA;regulation of transcription by RNA polymerase II-IEA	2437	2337	2228	1976	2770	2504	1900	2778	3240	2616	3195	2488
148867	TRUE	-0.05908	0.9999	-0.1783	0.7271	0.03226	0.9663	FH2	Formin Homology 2 Domain	GO:0045010-IEA;GO:0003779-IEA;GO:0016043-IEA;GO:0008017-IEA;GO:0030036-IEA;GO:0017048-IEA;GO:0005884-IEA	actin nucleation-IEA;actin binding-IEA;cellular component organization-IEA;microtubule binding-IEA;actin cytoskeleton organization-IEA;Rho GTPase binding-IEA;actin filament-IEA	5109	5547	6161	5312	5446	5419	5092	4824	4942	5960	5921	5232
148883	TRUE	-0.0185	0.9999	0.07235	0.8831	-0.4076	0.3884	ADK	Adenylate kinase	GO:0000166-IEA;GO:0006207-IEA;GO:0005737-IEA;GO:0016020-IEA;GO:0016021-IEA;GO:0016310-IEA;GO:0016740-IEA;GO:0016301-IEA;GO:0019205-IEA;GO:0046939-IEA;GO:0009041-IEA;GO:0006221-IEA;GO:0006139-IEA;GO:0004127-IEA;GO:0005524-IEA;GO:0005634-IEA;GO:0004017-IEA	nucleotide binding-IEA;'de novo' pyrimidine nucleobase biosynthetic process-IEA;cytoplasm-IEA;membrane-IEA;integral component of membrane-IEA;phosphorylation-IEA;transferase activity-IEA;kinase activity-IEA;nucleobase-containing compound kinase activity-IEA;nucleotide phosphorylation-IEA;uridylate kinase activity-IEA;pyrimidine nucleotide biosynthetic process-IEA;nucleobase-containing compound me…	1999	2019	2488	2462	1576	2417	2118	2541	2184	1502	1450	1913
148910	TRUE	0.1077	0.9999	1.288	0.004183	1.293	0.0141	DAGK_cat	Diacylglycerol kinase catalytic domain	GO:0016310-IEA;GO:0016301-IEA	phosphorylation-IEA;kinase activity-IEA	173.7	236.5	210.3	184.9	282.2	202.9	320.7	726.3	512.4	344.2	543.4	661.7
149072	TRUE	-0.0938	0.9999	-1.195	0.0005582	0.04114	0.9523	DUF2340	Uncharacterized conserved protein (DUF2340)	GO:0008150-ND;GO:0005829-IEA;GO:0003674-ND;GO:0005634-IEA	biological_process-ND;cytosol-IEA;molecular_function-ND;nucleus-IEA	1979	2745	2901	2088	2429	2640	892.5	1272	1150	2028	2915	2855
149100	TRUE	0.04431	0.9999	0.369	0.3362	0.3971	0.4186	Snf7	Snf7	GO:0045053-IEA;GO:0005737-IEA;GO:0007034-IEA;GO:0000815-IEA;GO:0045324-IEA;GO:0070676-IEA;GO:0003674-ND;GO:0043328-IEA;GO:0005622-IEA	protein retention in Golgi apparatus-IEA;cytoplasm-IEA;vacuolar transport-IEA;ESCRT III complex-IEA;late endosome to vacuole transport-IEA;intralumenal vesicle formation-IEA;molecular_function-ND;protein transport to vacuole involved in ubiquitin-dependent protein catabolic process via the multivesicular body sorting pathway-IEA;intracellular-IEA	1613	1807	2115	1922	1997	1803	2361	2450	2347	2281	2964	2020
149517	TRUE	-0.6602	0.9999	3.41	1.05e-11	1.916	7.625e-05					902.9	480.3	296.9	287.5	352.2	412.7	8515	6449	3169	2262	2444	1671
150122	TRUE	0.07457	0.9999	-0.06872	0.8932	-0.9173	0.02026	2Fe-2S_thioredx	Thioredoxin-like [2Fe-2S] ferredoxin	GO:0005747-IBA;GO:0045272-IBA;GO:0016491-IEA;GO:0046872-IEA;GO:0006120-IBA;GO:0055114-IEA;GO:0008137-IBA;GO:0051537-IEA;GO:0051536-IEA	mitochondrial respiratory chain complex I-IBA;plasma membrane respiratory chain complex I-IBA;oxidoreductase activity-IEA;metal ion binding-IEA;mitochondrial electron transport, NADH to ubiquinone-IBA;oxidation-reduction process-IEA;NADH dehydrogenase (ubiquinone) activity-IBA;2 iron, 2 sulfur cluster binding-IEA;iron-sulfur cluster binding-IEA	2990	2822	3158	3759	2656	3071	3328	2630	2593	1756	1411	1544
150151	TRUE	0.005652	0.9999	-0.1897	0.7204	0.2969	0.6486	Linker_histone	linker histone H1 and H5 family	GO:0003677-IEA;GO:0031936-IEA;GO:0000790-IEA;GO:0016020-IEA;GO:0016021-IEA;GO:0030261-IEA;GO:0005694-IEA;GO:0006355-IEA;GO:0006334-IEA;GO:0000788-IEA;GO:0000786-IEA;GO:0005634-IEA;GO:0045910-IEA	DNA binding-IEA;negative regulation of chromatin silencing-IEA;nuclear chromatin-IEA;membrane-IEA;integral component of membrane-IEA;chromosome condensation-IEA;chromosome-IEA;regulation of transcription, DNA-templated-IEA;nucleosome assembly-IEA;nuclear nucleosome-IEA;nucleosome-IEA;nucleus-IEA;negative regulation of DNA recombination-IEA	6419	6011	4900	5036	6055	6319	4224	5109	5859	7221	7402	6550
150340	TRUE	-0.07886	0.9999	0.02465	0.9624	0.1622	0.7769	Rad51	Rad51	GO:0045003-IEA;GO:0000150-IBA;GO:0005829-IEA;GO:0004519-IEA;GO:0010212-IBA;GO:0048471-IEA;GO:0008094-IEA;GO:0008094-IBA;GO:0006312-IBA;GO:0007126-IEA;GO:0006310-IEA;GO:0003684-IEA;GO:0005524-IEA;GO:0000730-IEA;GO:0006974-IEA;GO:0006259-IEA;GO:0003677-IEA;GO:0000166-IEA;GO:0005657-IBA;GO:0005737-IEA;GO:0071140-IEA;GO:0046982-IEA;GO:0005739-IEA;GO:0010824-IEA;GO:0006281-IEA;GO:0090305-IEA;GO:003306…	double-strand break repair via synthesis-dependent strand annealing-IEA;recombinase activity-IBA;cytosol-IEA;endonuclease activity-IEA;response to ionizing radiation-IBA;perinuclear region of cytoplasm-IEA;DNA-dependent ATPase activity-IEA;DNA-dependent ATPase activity-IBA;mitotic recombination-IBA;meiotic cell cycle-IEA;DNA recombination-IEA;damaged DNA binding-IEA;ATP binding-IEA;DNA recombinas…	3138	2826	2684	2574	2635	2993	2753	2876	3168	3392	3291	2946
150431	TRUE	-0.2118	0.9999	1.106	0.003293	0.4445	0.4729			GO:0032947-IEA;GO:0005737-IEA;GO:0009408-IEA;GO:0042030-IEA;GO:0043086-IEA;GO:0005829-IEA;GO:0003729-IEA;GO:0030544-IEA;GO:0051879-IEA;GO:0006620-IEA;GO:0005634-IEA;GO:0072380-IEA;GO:0006457-IEA	protein-containing complex scaffold activity-IEA;cytoplasm-IEA;response to heat-IEA;ATPase inhibitor activity-IEA;negative regulation of catalytic activity-IEA;cytosol-IEA;mRNA binding-IEA;Hsp70 protein binding-IEA;Hsp90 protein binding-IEA;posttranslational protein targeting to endoplasmic reticulum membrane-IEA;nucleus-IEA;TRC complex-IEA;protein folding-IEA	301.6	349.8	250.3	306.7	273.5	196.1	670.8	717.1	586.4	369.1	440.1	419.4
150697	TRUE	-0.2653	0.9999	-0.2928	0.5061	-0.1629	0.7947	NYN	NYN domain	GO:0090305-IEA;GO:0004519-IEA;GO:0010468-IEA;GO:0016787-IEA;GO:0005777-IEA	nucleic acid phosphodiester bond hydrolysis-IEA;endonuclease activity-IEA;regulation of gene expression-IEA;hydrolase activity-IEA;peroxisome-IEA	4614	3115	3253	3101	2551	3506	2878	3023	3057	3455	2861	3426
150842	TRUE	-0.2196	0.9999	-0.3095	0.5289	-0.1199	0.8685					882.6	575.5	556.8	625.2	572.4	531.7	676.2	479.8	463	699.1	645.7	497.4
151020	FALSE	0		0		0						0	0	0	0	0	0	0	0	0	0	0	0
151024	TRUE	-0.3168	0.9999	-0.4337	0.4525	0.4418	0.5604					144.2	142	118.5	69.47	111.3	138.5	77.19	97.01	117.7	159.7	244.1	152.4
151067	TRUE	-0.04708	0.9999	-0.006006	0.9913	-0.1017	0.8986					864.3	1002	691.5	733.2	1021	718.1	971.9	743.3	830.8	454.3	724.5	1178
151260	TRUE	0.02107	0.9999	-0.7531	0.139	-0.8996	0.1324	Ribosomal_L7Ae	Ribosomal protein L7Ae/L30e/S12e/Gadd45 family	GO:0030529-IEA;GO:0042254-IEA;GO:0015031-IEA;GO:0006810-IEA;GO:0005840-IEA	ribonucleoprotein complex-IEA;ribosome biogenesis-IEA;protein transport-IEA;transport-IEA;ribosome-IEA	7437	10730	10240	7719	11460	9646	7719	5528	3597	4984	3115	6990
151297	TRUE	0.2604	0.9999	0.3849	0.5089	0.9479	0.09581					159.5	181.4	144.4	266.1	170.9	152.2	191.3	196.6	254.5	311.1	369.2	276.5
151348	FALSE	-0.01816		1.546	0.0007519	0.6925						2.031	0.821	3.702	2.137	3.975	0	48.92	20.98	5.606	0	8.75	18.9
151514	TRUE	-0.1278	0.9999	0.3723	0.3482	0.05023	0.9379					1297	1252	1237	1194	1206	1069	1930	1538	1442	1467	1179	1255
151779	TRUE	-0.08075	0.9999	2.393	3.045e-10	1.335	0.01128	Ank_2	Ankyrin repeats (3 copies)	GO:0003824-IEA;GO:0009116-IEA	catalytic activity-IEA;nucleoside metabolic process-IEA	831.8	520.5	341.3	542.9	589.9	466.4	3057	2866	3091	984.2	2121	1179
152154	TRUE	-0.2339	0.9999	-0.2518	0.7141	0.5322	0.4372					144.2	161.7	189.5	97.25	143.9	176.6	84.8	136.3	190.6	270.9	205.6	249.3
152251	TRUE	-0.179	0.9999	-0.735	0.05192	-0.1782	0.7848					3779	4439	4985	3818	4151	3713	3194	2323	2404	4336	3921	3359
152439	TRUE	0.3546	0.9999	0.4232	0.4423	1.874	0.007137	DUF1295	Protein of unknown function (DUF1295)	GO:0005737-IEA;GO:0016627-IEA;GO:0016020-IEA;GO:0006629-IEA;GO:0016021-IEA;GO:0055114-IEA	cytoplasm-IEA;oxidoreductase activity, acting on the CH-CH group of donors-IEA;membrane-IEA;lipid metabolic process-IEA;integral component of membrane-IEA;oxidation-reduction process-IEA	2999	6738	3379	4132	7696	4909	4819	7069	5711	13040	7119	27420
152667	TRUE	-0.8768	0.9999	-3.298	0.003003	-1.58	0.3292	ICMT	Isoprenylcysteine carboxyl methyltransferase (ICMT) family	GO:0005789-IEA;GO:0005737-IEA;GO:0006629-IEA;GO:0016020-IEA;GO:0016021-IEA;GO:0055114-IEA;GO:0016740-IEA;GO:0032259-IEA;GO:0016627-IEA;GO:0006481-IEA;GO:0004671-IEA;GO:0008168-IEA;GO:0005783-IEA	endoplasmic reticulum membrane-IEA;cytoplasm-IEA;lipid metabolic process-IEA;membrane-IEA;integral component of membrane-IEA;oxidation-reduction process-IEA;transferase activity-IEA;methylation-IEA;oxidoreductase activity, acting on the CH-CH group of donors-IEA;C-terminal protein methylation-IEA;protein C-terminal S-isoprenylcysteine carboxyl O-methyltransferase activity-IEA;methyltransferase ac…	10.16	901.5	57.75	5.344	457.9	43.9	29.35	24.91	17.94	137.2	5.25	159.5
152834	TRUE	-0.05794	0.9999	-0.72	0.05801	-0.242	0.6659					1167	1383	1334	1186	1266	1284	603.4	804.9	938.4	999.6	953.7	1303
152861	TRUE	0.3373	0.9999	0.2382	0.564	-0.3239	0.5021	FYVE	FYVE zinc finger	GO:0005768-IEA;GO:0070062-IEA;GO:0005769-IEA;GO:0046872-IEA;GO:0005969-IEA;GO:0005829-IEA;GO:0016020-IEA;GO:0016021-IEA;GO:0031410-IEA;GO:0019897-IEA;GO:0032266-IEA;GO:0030742-IEA;GO:0016301-IEA;GO:0016567-IEA;GO:0008270-IEA;GO:0005545-IEA;GO:0006897-IEA;GO:0006906-IEA;GO:0016310-IEA;GO:0044308-IEA;GO:0042803-IEA;GO:0000329-IEA;GO:0005770-IEA;GO:0000324-IEA;GO:0004842-IEA	endosome-IEA;extracellular exosome-IEA;early endosome-IEA;metal ion binding-IEA;serine-pyruvate aminotransferase complex-IEA;cytosol-IEA;membrane-IEA;integral component of membrane-IEA;cytoplasmic vesicle-IEA;extrinsic component of plasma membrane-IEA;phosphatidylinositol-3-phosphate binding-IEA;GTP-dependent protein binding-IEA;kinase activity-IEA;protein ubiquitination-IEA;zinc ion binding-IEA;…	2229	1799	2034	2678	2674	2328	2485	2271	2399	1624	1499	1685
152927	TRUE	-0.223	0.9999	-0.9432	0.01677	-0.6181	0.2217	NAD_binding_6	Ferric reductase NAD binding domain	GO:0016491-IEA;GO:0016020-IEA;GO:0000293-IEA;GO:0016021-IEA;GO:0055114-IEA	oxidoreductase activity-IEA;membrane-IEA;ferric-chelate reductase activity-IEA;integral component of membrane-IEA;oxidation-reduction process-IEA	1851	976.2	1091	991.8	1273	1089	619.7	730.2	673.8	790.2	959	778.6
153191	TRUE	0.3092	0.9999	1.382	0.0002118	1.275	0.01542	Acetyltransf_1	Acetyltransferase (GNAT) family	GO:0016740-IEA;GO:0008080-IEA	transferase activity-IEA;N-acetyltransferase activity-IEA	385.9	426.9	345	330.2	545.3	563.9	1374	983.2	706.3	483.8	1426	911
153273	TRUE	0.02321	0.9999	-0.7596	0.0429	1.784	0.03374					834.8	995.9	1121	1002	637.6	1376	699	557.2	475.4	8096	1550	612
153500	TRUE	-0.3444	0.9999	-0.5461	0.3903	0.03078	0.9768			GO:0055085-IEA;GO:0016020-IEA;GO:0016021-IEA;GO:0008643-IEA	transmembrane transport-IEA;membrane-IEA;integral component of membrane-IEA;carbohydrate transport-IEA	20690	33350	16120	12850	24170	18100	11470	17190	19380	18990	20590	31420
153538	TRUE	-0.07976	0.9999	0.06398	0.8996	0.08109	0.8995	Ank	Ankyrin repeat	GO:0005737-IEA;GO:0031505-IEA;GO:0001558-IEA;GO:0030950-IEA;GO:0031932-IEA	cytoplasm-IEA;fungal-type cell wall organization-IEA;regulation of cell growth-IEA;establishment or maintenance of actin cytoskeleton polarity-IEA;TORC2 complex-IEA	2002	2566	2854	2230	2382	2424	2493	2559	2709	2489	2595	2723
153902	TRUE	-0.1128	0.9999	0.8687	0.04487	-0.7728	0.1558	ICMT	Isoprenylcysteine carboxyl methyltransferase (ICMT) family	GO:0005789-IEA;GO:0005525-IEA;GO:0005637-IEA;GO:0071432-IEA;GO:0016020-IEA;GO:0016021-IEA;GO:0016740-IEA;GO:0018125-IEA;GO:0032259-IEA;GO:0018229-IEA;GO:0034613-IEA;GO:0007264-IEA;GO:0006481-IEA;GO:0004671-IEA;GO:0007323-IEA;GO:0008168-IEA;GO:0005783-IEA	endoplasmic reticulum membrane-IEA;GTP binding-IEA;nuclear inner membrane-IEA;peptide mating pheromone maturation involved in positive regulation of conjugation with cellular fusion-IEA;membrane-IEA;integral component of membrane-IEA;transferase activity-IEA;peptidyl-cysteine methylation-IEA;methylation-IEA;peptidyl-L-cysteine methyl ester biosynthetic process from peptidyl-cysteine-IEA;cellular …	2431	978.7	1299	1916	1111	1345	3147	3061	2413	767.8	1182	778.6
153984	TRUE	-0.1695	0.9999	-0.5802	0.2793	0.06368	0.9408					250.9	396.6	317.6	244.7	317.2	293.7	144.6	260.9	231	291	263.4	447.8
154085	TRUE	-0.0441	0.9999	-0.3871	0.3499	0.2235	0.7261	PIN_4	PIN domain			3466	4408	4235	3528	4070	4163	2692	3225	3337	4343	4250	5453
154410	TRUE	-0.07885	0.9999	0.1146	0.8197	-0.4901	0.3543	Histone	Core histone H2A/H2B/H3/H4	GO:0070062-IDA;GO:0042393-IPI;GO:0016020-IDA;GO:0032200-TAS;GO:0006334-IDA;GO:0002230-IMP;GO:0060968-IDA;GO:0098792-IMP;GO:0006335-IDA;GO:0003677-IEA;GO:0005515-IPI;GO:0046982-IEA;GO:0000183-TAS;GO:0031047-TAS;GO:0045815-TAS;GO:0005694-IEA;GO:0043234-IDA;GO:0044267-TAS;GO:0000228-IDA;GO:0007596-TAS;GO:0000788-IDA;GO:0051290-IDA;GO:0005654-TAS;GO:0000786-IEA;GO:0000786-IDA;GO:0045814-TAS;GO:000557…	extracellular exosome-IDA;histone binding-IPI;membrane-IDA;telomere organization-TAS;nucleosome assembly-IDA;positive regulation of defense response to virus by host-IMP;regulation of gene silencing-IDA;xenophagy-IMP;DNA replication-dependent nucleosome assembly-IDA;DNA binding-IEA;protein binding-IPI;protein heterodimerization activity-IEA;chromatin silencing at rDNA-TAS;gene silencing by RNA-TA…	610.4	637.1	712.3	651.9	659.8	546.4	784.9	655.5	683.9	401	448.9	528.1
154711	TRUE	0.06398	0.9999	-0.6942	0.06202	-0.04281	0.9453	adh_short	short chain dehydrogenase	GO:0016491-IEA;GO:0055114-IEA	oxidoreductase activity-IEA;oxidation-reduction process-IEA	1386	1645	1765	1530	1667	1828	819.7	932.1	1202	1641	1332	1656
154712	TRUE	-0.008398	0.9999	-1.158	0.04658	0.03657	0.973	Amidohydro_2	Amidohydrolase	GO:1904984-IEA;GO:0006568-IEA;GO:0001760-IEA;GO:0016787-IEA	regulation of quinolinate biosynthetic process-IEA;tryptophan metabolic process-IEA;aminocarboxymuconate-semialdehyde decarboxylase activity-IEA;hydrolase activity-IEA	70.08	215.9	79.96	86.57	168.5	107.3	40.22	55.06	52.69	133.7	104.1	135.9
154929	TRUE	0.1873	0.9999	0.1583	0.7262	0.02733	0.9661	DUF262	Protein of unknown function DUF262	GO:0090305-IEA;GO:0004519-IEA;GO:0003676-IEA	nucleic acid phosphodiester bond hydrolysis-IEA;endonuclease activity-IEA;nucleic acid binding-IEA	2024	2076	2788	2924	2439	2513	2577	2587	2528	2385	2311	2290
155160	TRUE	-0.07821	0.9999	-0.04438	0.9374	0.3336	0.6088					3427	4034	4639	3595	4220	3662	4033	3464	4236	6654	4993	3563
155172	TRUE	0.2169	0.9999	0.112	0.8883	0.2939	0.7171					59.92	42.69	19.99	47.02	49.29	49.76	17.39	49.82	67.27	39.04	57.75	57.89
155580	TRUE	-0.1052	0.9999	-0.466	0.2286	-0.2051	0.7216	Fungal_trans	Fungal specific transcription factor domain	GO:0000981-IEA;GO:0003677-IEA;GO:0032040-IEA;GO:0000166-IEA;GO:0008270-IEA;GO:0046872-IEA;GO:0006351-IEA;GO:0006355-IEA;GO:0005634-IEA;GO:0006357-IEA;GO:0003676-IEA	DNA-binding transcription factor activity, RNA polymerase II-specific-IEA;DNA binding-IEA;small-subunit processome-IEA;nucleotide binding-IEA;zinc ion binding-IEA;metal ion binding-IEA;transcription, DNA-templated-IEA;regulation of transcription, DNA-templated-IEA;nucleus-IEA;regulation of transcription by RNA polymerase II-IEA;nucleic acid binding-IEA	2871	3138	2032	2081	2508	2888	1995	1953	1864	2543	1956	2424
155983	TRUE	-0.05795	0.9999	-0.338	0.4196	-0.7631	0.08314	RdRP	RNA dependent RNA polymerase	GO:0003968-IEA;GO:0001172-IEA	RNA-directed 5'-3' RNA polymerase activity-IEA;transcription, RNA-templated-IEA	1217	1433	1219	1398	1175	1153	1159	981.9	913.7	662.5	711.3	877.9
156038	TRUE	-0.02327	0.9999	-1.176	0.0006316	-1.284	0.002892	Spc97_Spc98	Spc97 / Spc98 family	GO:0005827-IEA;GO:0016020-IEA;GO:0005829-IEA;GO:0090307-IEA;GO:0090307-IBA;GO:0007020-IEA;GO:0008275-IBA;GO:0007126-IBA;GO:0044732-IEA;GO:0005200-IBA;GO:0000930-IEA;GO:0005856-IEA;GO:0005737-IEA;GO:0005814-IEA;GO:0005813-IEA;GO:0005813-IBA;GO:0051298-IBA;GO:0005816-IBA;GO:0005815-IEA;GO:0051011-IBA;GO:0031122-IEA;GO:0031122-IBA;GO:0071963-IEA;GO:0051415-IBA;GO:0032153-IEA;GO:0000923-IEA;GO:000092…	polar microtubule-IEA;membrane-IEA;cytosol-IEA;mitotic spindle assembly-IEA;mitotic spindle assembly-IBA;microtubule nucleation-IEA;gamma-tubulin small complex-IBA;meiotic cell cycle-IBA;mitotic spindle pole body-IEA;structural constituent of cytoskeleton-IBA;gamma-tubulin complex-IEA;cytoskeleton-IEA;cytoplasm-IEA;centriole-IEA;centrosome-IEA;centrosome-IBA;centrosome duplication-IBA;spindle pol…	1683	2127	2768	2533	1725	2248	964.3	978	953	808	687.7	1170
156206	TRUE	-0.02463	0.9999	-0.1535	0.828	-0.6761	0.3212					96.48	134.6	77	84.43	125.6	91.71	110.9	97.01	66.15	56.78	60.37	63.8
156791	TRUE	-0.04913	0.9999	0.2564	0.6281	0.2819	0.673			GO:0016020-IEA;GO:0016021-IEA	membrane-IEA;integral component of membrane-IEA	5824	3339	4781	5174	4078	4271	4637	5895	6129	6523	5925	4444
157237	TRUE	-0.009891	0.9999	-0.004951	0.9937	0.3018	0.6515	UQ_con	Ubiquitin-conjugating enzyme	GO:0000166-IEA;GO:0061630-IBA;GO:0005737-IBA;GO:0031625-IBA;GO:0016874-IEA;GO:0016567-IEA;GO:0005524-IEA;GO:0006511-IBA	nucleotide binding-IEA;ubiquitin protein ligase activity-IBA;cytoplasm-IBA;ubiquitin protein ligase binding-IBA;ligase activity-IEA;protein ubiquitination-IEA;ATP binding-IEA;ubiquitin-dependent protein catabolic process-IBA	5443	6112	6762	5935	6041	6258	4766	6810	6679	6270	8954	7237
157687	TRUE	-0.07337	0.9999	0.1657	0.7295	0.2635	0.6598			GO:0003743-IEA;GO:0003677-IEA;GO:0000991-IEA;GO:0043085-IEA;GO:0032968-IEA;GO:0003824-IEA;GO:0001174-IEA;GO:0072542-IEA;GO:0005829-IEA;GO:0070940-IEA;GO:0080163-IEA;GO:0006367-IEA;GO:0005674-IEA;GO:0006368-IEA;GO:0005634-IEA;GO:0006413-IEA	translation initiation factor activity-IEA;DNA binding-IEA;obsolete transcription factor activity, core RNA polymerase II binding-IEA;positive regulation of catalytic activity-IEA;positive regulation of transcription elongation from RNA polymerase II promoter-IEA;catalytic activity-IEA;transcriptional start site selection at RNA polymerase II promoter-IEA;protein phosphatase activator activity-IE…	3791	3657	3803	3634	3461	3623	4099	4181	4346	4821	4409	4211
157784	TRUE	-0.04535	0.9999	0.4011	0.4804	0.5414	0.4371	Asp	Eukaryotic aspartyl protease	GO:0004190-IEA;GO:0008233-IEA;GO:0006508-IEA;GO:0016020-IEA;GO:0016021-IEA;GO:0016787-IEA	aspartic-type endopeptidase activity-IEA;peptidase activity-IEA;proteolysis-IEA;membrane-IEA;integral component of membrane-IEA;hydrolase activity-IEA	12990	11900	10630	10250	12980	11200	14370	14880	17670	17280	18550	15590
158005	TRUE	0.0452	0.9999	-0.0905	0.8569	0.1238	0.8344					1945	2002	2480	2419	1948	2291	1648	1973	2414	2403	2311	2257
158278	TRUE	-0.08877	0.9999	-0.5683	0.1392	-0.3224	0.5929			GO:0008270-IEA;GO:0003676-IEA	zinc ion binding-IEA;nucleic acid binding-IEA	688.6	766.8	776.7	610.2	572.4	921	497.9	537.5	460.8	622.2	410.4	734.9
158289	TRUE	-0.0273	0.9999	-0.5687	0.1475	-0.3581	0.5302			GO:0003723-IEA;GO:0071031-IEA;GO:0046872-IEA;GO:0071036-IEA;GO:0071037-IEA;GO:0071035-IEA;GO:0031499-IEA;GO:0030674-IEA;GO:0071038-IEA;GO:0071039-IEA;GO:0043629-IEA;GO:0008270-IEA;GO:0006400-IEA;GO:0004652-IEA;GO:0043633-IEA;GO:0005730-IEA;GO:0003676-IEA	RNA binding-IEA;nuclear mRNA surveillance of mRNA 3'-end processing-IEA;metal ion binding-IEA;nuclear polyadenylation-dependent snoRNA catabolic process-IEA;nuclear polyadenylation-dependent snRNA catabolic process-IEA;nuclear polyadenylation-dependent rRNA catabolic process-IEA;TRAMP complex-IEA;protein binding, bridging-IEA;nuclear polyadenylation-dependent tRNA catabolic process-IEA;nuclear po…	695.7	690.5	681.2	614.5	549.3	870.3	428.3	494.2	461.9	563.1	435.7	597.8
159021	TRUE	0.01797	0.9999	-0.1696	0.7255	0.3799	0.5117	Snf7	Snf7	GO:0005768-IEA;GO:0070062-IEA;GO:0071454-IEA;GO:0050792-IEA;GO:0090611-IEA;GO:0000815-IEA;GO:1902188-IEA;GO:1901673-IEA;GO:0060548-IEA;GO:0046755-IEA;GO:0045324-IEA;GO:0051260-IEA;GO:1901215-IEA;GO:1902902-IEA;GO:0006997-IEA;GO:0043328-IEA;GO:0005622-IEA;GO:0005737-IEA;GO:0010824-IEA;GO:0030496-IEA;GO:0070676-IEA;GO:0007080-IEA;GO:0039702-IEA;GO:0030117-IEA;GO:0036438-IEA;GO:0042802-IEA;GO:004280…	endosome-IEA;extracellular exosome-IEA;cellular response to anoxia-IEA;regulation of viral process-IEA;ubiquitin-independent protein catabolic process via the multivesicular body sorting pathway-IEA;ESCRT III complex-IEA;positive regulation of viral release from host cell-IEA;regulation of mitotic spindle assembly-IEA;negative regulation of cell death-IEA;viral budding-IEA;late endosome to vacuol…	3376	3963	4060	3933	3879	3757	2707	3638	3787	5387	4718	4661
159218	TRUE	-0.07081	0.9999	-0.7957	0.04232	0.0618	0.9298					3425	2764	2446	2735	2958	2535	1118	1675	2168	3347	2093	3509
159306	TRUE	-0.2424	0.9999	-0.2451	0.6031	-0.9366	0.05212			GO:0090305-IEA;GO:0045145-IEA;GO:0005829-IEA;GO:0005634-IEA;GO:0006259-IEA	nucleic acid phosphodiester bond hydrolysis-IEA;single-stranded DNA 5'-3' exodeoxyribonuclease activity-IEA;cytosol-IEA;nucleus-IEA;DNA metabolic process-IEA	863.3	729.1	564.2	648.7	504.8	670.3	682.7	566.3	565.1	319.4	343	441.9
159466	TRUE	-0.1444	0.9999	-0.6391	0.07314	-0.684	0.106	Mago-bind	Mago binding			1939	2228	2049	1828	1647	2162	1270	1451	1260	1392	1007	1434
160113	TRUE	-0.09674	0.9999	0.08458	0.8724	0.3859	0.4274	SNARE_assoc	SNARE associated Golgi protein	GO:0016192-IEA;GO:0000022-IEA;GO:0030173-IEA;GO:0016020-IEA;GO:0016021-IEA	vesicle-mediated transport-IEA;mitotic spindle elongation-IEA;integral component of Golgi membrane-IEA;membrane-IEA;integral component of membrane-IEA	2105	2063	1480	1399	2189	1685	1550	2208	2233	2320	2640	2382
160139	TRUE	1.198	0.07303	0.6483	0.1626	1.199	0.03506	Cys_Met_Meta_PP	Cys/Met metabolism PLP-dependent enzyme	GO:0031515-IEA;GO:0005737-IEA;GO:0030170-IEA;GO:0003824-IEA;GO:0016829-IEA;GO:0016740-IEA;GO:0030488-IEA;GO:0005634-IEA	tRNA (m1A) methyltransferase complex-IEA;cytoplasm-IEA;pyridoxal phosphate binding-IEA;catalytic activity-IEA;lyase activity-IEA;transferase activity-IEA;tRNA methylation-IEA;nucleus-IEA	6373	4566	4892	9020	14020	13310	10270	7385	7175	15890	12740	7633
160155	TRUE	0.8431	0.7119	-0.4931	0.4017	0.2577	0.7482	RRM_1	RNA recognition motif. (a.k.a. RRM, RBD, or RNP domain)	GO:0001069-IEA;GO:0000398-IEA;GO:0003723-IEA;GO:0032968-IEA;GO:0016020-IEA;GO:0016021-IEA;GO:0003729-IEA;GO:0016740-IEA;GO:0031370-IEA;GO:0008176-IEA;GO:0008033-IEA;GO:0036265-IEA;GO:0006415-IEA;GO:0000993-IEA;GO:0035091-IEA;GO:2000805-IEA;GO:0000166-IEA;GO:0005737-IEA;GO:0006406-IEA;GO:0048025-IEA;GO:0017148-IEA;GO:0032259-IEA;GO:0042802-IEA;GO:0008143-IEA;GO:0006400-IEA;GO:0008168-IEA;GO:000565…	regulatory region RNA binding-IEA;mRNA splicing, via spliceosome-IEA;RNA binding-IEA;positive regulation of transcription elongation from RNA polymerase II promoter-IEA;membrane-IEA;integral component of membrane-IEA;mRNA binding-IEA;transferase activity-IEA;eukaryotic initiation factor 4G binding-IEA;tRNA (guanine-N7-)-methyltransferase activity-IEA;tRNA processing-IEA;RNA (guanine-N7)-methylati…	292.5	150.2	313.9	497	430.9	455.6	170.7	183.5	174.9	391.6	307.1	209.1
160527	TRUE	0.3384	0.9999	-0.7014	0.04797	-0.9112	0.03358	Brix	Brix domain	GO:0030515-IEA;GO:0030515-IBA;GO:0030529-IEA;GO:0019013-IEA;GO:0042274-IEA;GO:0016020-IEA;GO:0016021-IEA;GO:0016363-IEA;GO:0034457-IEA;GO:0034457-IBA;GO:0032040-IEA;GO:0032040-IBA;GO:0043047-IEA;GO:0042134-IEA;GO:0042134-IBA;GO:0006364-IEA;GO:0006364-IBA;GO:0005730-IEA;GO:0005634-IEA	snoRNA binding-IEA;snoRNA binding-IBA;ribonucleoprotein complex-IEA;viral nucleocapsid-IEA;ribosomal small subunit biogenesis-IEA;membrane-IEA;integral component of membrane-IEA;nuclear matrix-IEA;Mpp10 complex-IEA;Mpp10 complex-IBA;small-subunit processome-IEA;small-subunit processome-IBA;single-stranded telomeric DNA binding-IEA;rRNA primary transcript binding-IEA;rRNA primary transcript bindin…	1902	1426	1844	2464	1383	2735	1068	1037	1065	881.3	757.7	1080
160727	TRUE	0.4931	0.9999	-0.1659	0.7293	0.3332	0.5712					771.9	914.6	812.9	790.9	1357	1379	733.8	600.4	890.2	1033	697.3	1401
161175	TRUE	-0.4634	0.9999	-1.048	0.08195	0.6606	0.4077	Acetyltransf_8	Acetyltransferase (GNAT) domain	GO:0016746-IEA;GO:0000166-IEA;GO:0042626-IEA;GO:0055085-IEA;GO:0016020-IEA;GO:0016021-IEA;GO:0016740-IEA;GO:0006810-IEA;GO:0005524-IEA;GO:0016887-IEA	transferase activity, transferring acyl groups-IEA;nucleotide binding-IEA;ATPase activity, coupled to transmembrane movement of substances-IEA;transmembrane transport-IEA;membrane-IEA;integral component of membrane-IEA;transferase activity-IEA;transport-IEA;ATP binding-IEA;ATPase activity-IEA	602.3	501.6	1457	880.6	647.1	333.7	661	372.3	190.6	1142	2399	524.6
161275	TRUE	-0.02351	0.9999	0.2349	0.5659	0.3827	0.4121	RINGv	RING-variant domain	GO:0032947-IEA;GO:0008270-IEA;GO:0009408-IEA;GO:0046872-IEA;GO:0016020-IEA;GO:0016021-IEA;GO:0006620-IEA;GO:0072380-IEA	protein-containing complex scaffold activity-IEA;zinc ion binding-IEA;response to heat-IEA;metal ion binding-IEA;membrane-IEA;integral component of membrane-IEA;posttranslational protein targeting to endoplasmic reticulum membrane-IEA;TRC complex-IEA	1985	1961	1753	2144	1886	1590	2271	2293	2148	2564	2439	2393
161280	TRUE	-0.4231	0.9999	-1.569	0.001672	-0.4756	0.5739	Aldo_ket_red	Aldo/keto reductase family	GO:0016459-IEA;GO:0000166-IEA;GO:0005737-IEA;GO:0051015-IEA;GO:0003779-IEA;GO:0005634-IEA;GO:0005524-IEA;GO:0003774-IEA	myosin complex-IEA;nucleotide binding-IEA;cytoplasm-IEA;actin filament binding-IEA;actin binding-IEA;nucleus-IEA;ATP binding-IEA;motor activity-IEA	1330	3271	1074	840	2030	1338	429.4	905.9	558.3	879	658	2482
161362	TRUE	-0.2887	0.9999	-0.8411	0.05477	-0.001008	0.9989	NACHT	NACHT domain	GO:0016020-IEA;GO:0016021-IEA	membrane-IEA;integral component of membrane-IEA	5482	7440	3308	2893	5690	4664	2920	2923	3203	3633	6476	5975
161529	TRUE	-0.05506	0.9999	-0.05131	0.9232	0.06612	0.9212	NUDIX	NUDIX domain	GO:0016192-IEA;GO:0097576-IEA;GO:0016787-IEA;GO:0030897-IEA	vesicle-mediated transport-IEA;vacuole fusion-IEA;hydrolase activity-IEA;HOPS complex-IEA	2181	2852	2209	2080	2679	2212	1726	2610	2651	2533	1959	3034
161785	TRUE	-0.1657	0.9999	0.3246	0.4381	0.004423	0.9951					1431	2002	1697	1583	1566	1431	1780	2402	2252	1430	1411	2263
161813	TRUE	-0.09116	0.9999	-2.156	0.0001395	-1.331	0.1306	EF1_GNE	EF-1 guanine nucleotide exchange domain	GO:1990145-IEA;GO:0006449-IEA;GO:0003746-IEA;GO:0005085-IEA;GO:0032232-IEA;GO:0006414-IEA;GO:0006412-IEA;GO:0005853-IEA;GO:0043547-IEA	maintenance of translational fidelity-IEA;regulation of translational termination-IEA;translation elongation factor activity-IEA;guanyl-nucleotide exchange factor activity-IEA;negative regulation of actin filament bundle assembly-IEA;translational elongation-IEA;translation-IEA;eukaryotic translation elongation factor 1 complex-IEA;positive regulation of GTPase activity-IEA	26580	60000	62760	38840	47020	54590	11560	13080	8839	13760	9430	35500
161999	TRUE	-0.2951	0.9999	1.452	6.5e-06	1.171	0.009985					916.1	1031	898.8	718.2	725	876.1	3036	2628	2173	2148	3029	1245
162268	TRUE	0.5619	0.9999	-0.6356	0.1234	-0.9843	0.003425					4.062	13.14	10.37	19.24	9.54	25.37	1.087	5.244	1.121	0	0	0
162435	TRUE	-0.03045	0.9999	-0.5461	0.3063	0.1814	0.8455					54.84	107.6	72.56	52.37	98.58	78.05	44.57	61.61	45.97	61.51	98	108.7
162486	FALSE	-0.07046		0.599		0.6147						0	3.284	0	1.069	0.795	0	7.61	9.177	3.363	10.65	7	2.363
162543	TRUE	-0.1027	0.9999	-1.025	0.03796	-0.8047	0.2146					208.2	246.3	288	218	191.6	282.9	134.8	99.63	115.5	152.6	95.37	163
162762	TRUE	-0.009575	0.9999	-0.1702	0.7638	0.1201	0.8892					56.87	56.65	65.15	70.54	64.39	42.93	47.83	56.37	51.57	67.43	62.12	66.17
162790	TRUE	-0.0196	0.9999	-0.401	0.338	0.128	0.846					709.9	623.2	795.9	484.1	822.8	792.2	466.4	582.1	557.2	695.6	764.7	854.2
162801	TRUE	0.1656	0.9999	-0.4351	0.2676	-0.3341	0.5225	DUF2962	Protein of unknown function (DUF2962)	GO:0008150-ND;GO:0003674-ND;GO:0005730-IEA;GO:0005634-IEA	biological_process-ND;molecular_function-ND;nucleolus-IEA;nucleus-IEA	1365	1148	1171	1641	990.5	1523	892.5	983.2	840.9	910.9	893.3	1092
162838	TRUE	-0.4247	0.9999	0.4579	0.4031	-0.5249	0.4635					186.9	189.7	168.1	126.1	122.4	151.2	309.8	218.9	229.8	147.9	103.2	117
162917	TRUE	-0.1102	0.9999	-0.2248	0.5931	-0.1018	0.8699	Sec6	Exocyst complex component Sec6	GO:0000145-IEA;GO:0005935-IEA;GO:0005934-IEA;GO:0097575-IEA;GO:0051285-IEA;GO:0016020-IEA;GO:0051286-IEA;GO:0016021-IEA;GO:0035544-IEA;GO:0051601-IEA;GO:0042803-IEA;GO:0032153-IEA;GO:0044732-IEA;GO:0006893-IEA;GO:0000920-IEA;GO:0006887-IEA;GO:0000149-IEA;GO:1902716-IEA;GO:0005634-IEA	exocyst-IEA;cellular bud neck-IEA;cellular bud tip-IEA;lateral cell cortex-IEA;cell cortex of cell tip-IEA;membrane-IEA;cell tip-IEA;integral component of membrane-IEA;negative regulation of SNARE complex assembly-IEA;exocyst localization-IEA;protein homodimerization activity-IEA;cell division site-IEA;mitotic spindle pole body-IEA;Golgi to plasma membrane transport-IEA;septum digestion after cyt…	2402	2476	2949	2435	2343	2492	2445	2103	2146	2370	2406	2475
163161	TRUE	0.3337	0.9999	2.083	1.418e-06	0.7977	0.2276	Peroxidase_2	Peroxidase, family 2	GO:0004601-IEA;GO:0016491-IEA;GO:0016691-IEA;GO:0055114-IEA;GO:0098869-IEA	peroxidase activity-IEA;oxidoreductase activity-IEA;chloride peroxidase activity-IEA;oxidation-reduction process-IEA;cellular oxidant detoxification-IEA	132	179	128.1	101.5	252.8	203.9	981.7	536.2	437.2	165.6	290.5	321.4
163332	TRUE	0.2764	0.9999	1.182	0.005442	-0.01655	0.9843					27.42	32.84	34.06	53.44	38.95	28.29	100	61.61	89.69	37.86	28.87	25.99
163684	TRUE	0.2309	0.9999	0.2495	0.6571	0.3216	0.6452			GO:0000166-IEA;GO:0003824-IEA;GO:0009116-IEA;GO:0004672-IEA;GO:0005524-IEA;GO:0006468-IEA	nucleotide binding-IEA;catalytic activity-IEA;nucleoside metabolic process-IEA;protein kinase activity-IEA;ATP binding-IEA;protein phosphorylation-IEA	223.4	261.9	373.9	287.5	298.1	431.2	349	352.6	326.3	311.1	375.4	388.7
163961	TRUE	-1.107	0.456	0.1697	0.8105	1.446	0.0569	Peptidase_M28	Peptidase family M28	GO:0005737-IEA;GO:0016627-IEA;GO:0046872-IEA;GO:0008233-IEA;GO:0003824-IEA;GO:0006508-IEA;GO:0055114-IEA;GO:0004177-IEA;GO:0016787-IEA	cytoplasm-IEA;oxidoreductase activity, acting on the CH-CH group of donors-IEA;metal ion binding-IEA;peptidase activity-IEA;catalytic activity-IEA;proteolysis-IEA;oxidation-reduction process-IEA;aminopeptidase activity-IEA;hydrolase activity-IEA	2686	1511	630.8	478.8	998.5	741.5	1775	1758	1899	4153	1317	7565
164203	TRUE	-0.1317	0.9999	-0.1437	0.7556	-0.7256	0.0969					1472	1374	1353	1293	1300	1244	1436	1122	1239	695.6	942.3	873.1
164498	TRUE	0.09221	0.9999	0.8584	0.07493	0.3333	0.6277	DUF1687	Protein of unknown function (DUF1687)	GO:0005739-IEA;GO:0016491-IEA;GO:0055114-IEA	mitochondrion-IEA;oxidoreductase activity-IEA;oxidation-reduction process-IEA	413.4	484.4	210.3	275.7	546.1	356.1	700.1	853.4	478.7	476.7	450.6	465.5
164638	TRUE	0.08406	0.9999	-0.3947	0.4928	0.1283	0.894					30.47	61.58	60.71	37.41	62.01	64.39	50.01	20.98	38.12	86.36	35	48.44
164659	TRUE	0.265	0.9999	1.021	0.005297	0.3876	0.5346					543.4	352.2	553.1	532.2	513.5	705.4	1050	1059	861	469.6	850.5	573
164971	TRUE	0.103	0.9999	-0.639	0.1322	-0.8877	0.08538					3203	5459	5509	3384	6572	5252	2805	2845	3441	2197	1988	3402
165033	TRUE	-0.1237	0.9999	-0.6529	0.09202	-0.1749	0.7577					1174	1482	1231	985.4	1386	1193	716.4	715.8	1029	1152	1061	1205
165422	TRUE	0.04938	0.9999	0.1246	0.8072	-0.1308	0.8424	Pkinase	Protein kinase domain	GO:0048870-IEA;GO:0098779-IEA;GO:0005829-IEA;GO:0051286-IEA;GO:0032005-IEA;GO:0048471-IEA;GO:0036289-IEA;GO:0030182-IEA;GO:0060440-IEA;GO:0048679-IEA;GO:0007124-IEA;GO:0005783-IEA;GO:0060324-IEA;GO:0005911-IEA;GO:0000187-IEA;GO:0004702-IBA;GO:0010629-IEA;GO:0010628-IEA;GO:0004708-IEA;GO:0016310-IEA;GO:0030216-IEA;GO:0060674-IEA;GO:0007050-IEA;GO:0008022-IEA;GO:0032153-IEA;GO:0000747-IEA;GO:000579…	cell motility-IEA;positive regulation of mitophagy in response to mitochondrial depolarization-IEA;cytosol-IEA;cell tip-IEA;signal transduction involved in positive regulation of conjugation with cellular fusion-IEA;perinuclear region of cytoplasm-IEA;peptidyl-serine autophosphorylation-IEA;neuron differentiation-IEA;trachea formation-IEA;regulation of axon regeneration-IEA;pseudohyphal growth-IE…	3824	3704	4314	3555	4216	4504	4207	4550	4156	3550	3221	3975
165671	TRUE	-0.1717	0.9999	-0.06201	0.904	-0.03096	0.964					987.2	1007	992.1	986.4	910.2	758.1	1083	920.3	856.5	1208	923.1	779.8
165705	TRUE	-0.0598	0.9999	-0.1325	0.7795	-0.3422	0.4912			GO:0006606-IEA;GO:0005622-IEA	protein import into nucleus-IEA;intracellular-IEA	2221	1862	1768	1934	2021	1664	2016	1768	1551	1828	1332	1426
165767	TRUE	-0.1082	0.9999	-0.9338	0.08841	-1.005	0.1803	Ribosomal_S10	Ribosomal protein S10p/S20e	GO:0003723-IEA;GO:0005737-IEA;GO:0070062-IEA;GO:0000462-IEA;GO:0003735-IEA;GO:0003735-IBA;GO:0022627-IEA;GO:0022627-IBA;GO:0016020-IEA;GO:0015935-IEA;GO:0044822-IEA;GO:0005840-IEA;GO:0006412-IEA;GO:0005622-IEA	RNA binding-IEA;cytoplasm-IEA;extracellular exosome-IEA;maturation of SSU-rRNA from tricistronic rRNA transcript (SSU-rRNA, 5.8S rRNA, LSU-rRNA)-IEA;structural constituent of ribosome-IEA;structural constituent of ribosome-IBA;cytosolic small ribosomal subunit-IEA;cytosolic small ribosomal subunit-IBA;membrane-IEA;small ribosomal subunit-IEA;RNA binding-IEA;ribosome-IEA;translation-IEA;intracellu…	11640	18710	22860	14240	18870	16320	11320	10100	6424	7476	4431	14340
166096	TRUE	-0.04869	0.9999	-0.06977	0.8942	0.02566	0.9695					2769	2477	3323	1815	3685	2773	2772	2259	3131	2430	2915	3321
166250	TRUE	-0.3052	0.9999	0.3095	0.5965	0.3871	0.7068					27.42	6.568	10.37	13.89	7.155	9.756	23.92	18.35	19.06	50.87	12.25	3.545
166270	TRUE	-0.2539	0.9999	0.2697	0.5791	0.1265	0.8786					4141	2328	2768	3325	2199	2249	4194	3034	3911	5520	2109	2424
166371	TRUE	0.3607	0.9999	0.08484	0.8844	0.3422	0.6277					22.34	17.24	18.51	43.82	11.13	28.29	25	14.42	23.54	26.03	22.75	31.9
166751	TRUE	0.4714	0.9999	2.249	1.189e-08	1.104	0.05247			GO:0016020-IEA;GO:0016021-IEA	membrane-IEA;integral component of membrane-IEA	10.16	9.031	11.11	11.76	14.31	26.34	102.2	99.63	52.69	30.76	47.25	18.9
166797	TRUE	0.07564	0.9999	-0.1201	0.8083	0.9273	0.04931	ADH_zinc_N	Zinc-binding dehydrogenase	GO:0008270-IEA;GO:0016491-IEA;GO:0046872-IEA;GO:0055114-IEA	zinc ion binding-IEA;oxidoreductase activity-IEA;metal ion binding-IEA;oxidation-reduction process-IEA	2549	3195	2888	2623	3627	2849	2101	2916	2924	5610	4788	5938
166870	TRUE	0.07402	0.9999	1.207	0.000386	0.3076	0.5529					2362	2025	2513	2476	2388	2419	5507	5177	5281	2904	3057	2544
167032	TRUE	0.2911	0.9999	-0.1331		-0.2095						6.094	12.32	5.923	16.03	11.13	8.781	7.61	5.244	6.727	3.549	1.75	11.82
167247	TRUE	-0.04522	0.9999	-0.6378	0.09334	-0.296	0.6195					770.9	1041	1127	861.4	934.1	1059	700.1	580.8	597.6	1040	647.5	692.4
167510	TRUE	0.3508	0.9999	0.4188	0.3579	0.1912	0.7968					4369	3672	4530	4525	5387	6152	4631	5468	6717	4541	6841	2930
167677	TRUE	0.15	0.9999	-0.2156	0.6938	-0.2235	0.7529					302.7	359.6	355.4	406.1	333.1	397.1	316.4	254.3	301.6	255.5	279.1	327.3
167773	TRUE	-0.7778	0.9999	-2.116	0.005896	-4.04	5.085e-07			GO:0042742-IEA;GO:0003674-ND;GO:0050832-IEA	defense response to bacterium-IEA;molecular_function-ND;defense response to fungus-IEA	164.5	1799	727.1	506.6	686.9	362.9	333.8	175.7	88.57	44.95	73.5	17.72
167797	TRUE	0.05498	0.9999	-0.0753	0.8802	-0.3599	0.4708	Spc24	Spc24 subunit of Ndc80			1289	1415	1439	1512	1510	1292	1486	1186	1258	1137	963.3	1104
168151	TRUE	0.1613	0.9999	0.0423	0.9462	-0.6249	0.2729	ArgJ	ArgJ family	GO:0003677-IEA;GO:0006526-IEA;GO:0005759-IEA;GO:0031505-IEA;GO:0005739-IEA;GO:0003824-IEA;GO:0016740-IEA;GO:0008152-IEA;GO:0016746-IEA;GO:0006260-IEA;GO:0004042-IEA;GO:0006592-IEA;GO:0005575-ND;GO:0008652-IEA;GO:0004358-IEA;GO:0005524-IEA	DNA binding-IEA;arginine biosynthetic process-IEA;mitochondrial matrix-IEA;fungal-type cell wall organization-IEA;mitochondrion-IEA;catalytic activity-IEA;transferase activity-IEA;metabolic process-IEA;transferase activity, transferring acyl groups-IEA;DNA replication-IEA;acetyl-CoA:L-glutamate N-acetyltransferase activity-IEA;ornithine biosynthetic process-IEA;cellular_component-ND;cellular amin…	1130	934.3	1748	1901	993.7	1402	1782	1159	986.6	1144	821.6	493.9
168224	TRUE	0.04053	0.9999	-0.6364	0.1451	-0.07188	0.9275					413.4	565.7	556	472.4	484.1	627.3	262	367.1	348.7	423.5	370.1	654.6
168487	TRUE	-0.8493	0.9999	2.773	4.132e-06	2.092	0.007198	NACHT	NACHT domain	GO:0003824-IEA;GO:0006355-IEA;GO:0009116-IEA;GO:0003676-IEA;GO:0005622-IEA	catalytic activity-IEA;regulation of transcription, DNA-templated-IEA;nucleoside metabolic process-IEA;nucleic acid binding-IEA;intracellular-IEA	107.7	58.29	18.51	42.75	20.67	27.32	646.9	483.7	296	197.6	503.1	170.1
168540	TRUE	0.01027	0.9999	2.032	0.0001464	0.585	0.5314					12690	4929	6486	9754	7379	7216	30250	33390	35020	7066	23280	5707
168570	TRUE	0.07846	0.9999	1.137	0.04614	0.9109	0.2324	Sugar_tr	Sugar (and other) transporter	GO:0022891-IEA;GO:0016020-IEA;GO:0016021-IEA;GO:0015758-IEA;GO:0015757-IEA;GO:0015755-IEA;GO:0015578-IEA;GO:0055085-IEA;GO:0015761-IEA;GO:0005353-IEA;GO:1904659-IEA;GO:0006012-IEA;GO:0005355-IEA;GO:0022857-IEA;GO:0005354-IEA;GO:0006810-IEA;GO:0005215-IEA;GO:0008645-IEA;GO:0005886-IEA	transmembrane transporter activity-IEA;membrane-IEA;integral component of membrane-IEA;glucose transmembrane transport-IEA;galactose transmembrane transport-IEA;fructose transmembrane transport-IEA;mannose transmembrane transporter activity-IEA;transmembrane transport-IEA;mannose transmembrane transport-IEA;fructose transmembrane transporter activity-IEA;glucose transmembrane transport-IEA;galact…	10240	2842	5561	12050	3909	3900	14040	13100	13900	17110	11840	6072
169148	TRUE	-0.2824	0.9999	-0.5878	0.2125	0.148	0.84	F-box-like	F-box-like			568.7	1218	604.9	484.1	810.1	664.4	507.7	496.9	577.4	875.4	825.1	934.6
169186	TRUE	-0.07185	0.9999	0.391	0.3597	-0.06983	0.9269	F-box-like	F-box-like			621.6	489.3	484.2	502.3	388.7	630.3	804.5	637.1	658.1	411.7	461.1	633.3
169320	TRUE	0.009035	0.9999	-0.4989	0.1863	-0.8084	0.05755	Rad60-SLD	Ubiquitin-2 like Rad60 SUMO-like	GO:0000794-IEA;GO:0070062-IEA;GO:0031625-IEA;GO:0031386-IEA;GO:0031386-IBA;GO:0032436-IEA;GO:0042802-IEA;GO:0016605-IEA;GO:0016925-IEA;GO:0016925-IBA;GO:0005940-IEA;GO:0044822-IEA;GO:0005634-IEA;GO:0005634-IBA;GO:0043009-IEA;GO:0060216-IEA	condensed nuclear chromosome-IEA;extracellular exosome-IEA;ubiquitin protein ligase binding-IEA;protein tag-IEA;protein tag-IBA;positive regulation of proteasomal ubiquitin-dependent protein catabolic process-IEA;identical protein binding-IEA;PML body-IEA;protein sumoylation-IEA;protein sumoylation-IBA;septin ring-IEA;RNA binding-IEA;nucleus-IEA;nucleus-IBA;chordate embryonic development-IEA;defi…	3008	3129	3769	4011	3061	2937	2553	2390	2060	2212	1694	1713
169515	TRUE	0.3239	0.9999	1.347	0.007036	0.7752	0.2922	Xan_ur_permease	Permease family	GO:0055085-IEA;GO:0016020-IEA;GO:0016021-IEA;GO:1904823-IEA;GO:0006810-IEA;GO:0005345-IEA;GO:0006863-IEA;GO:0005215-IEA	transmembrane transport-IEA;membrane-IEA;integral component of membrane-IEA;purine nucleobase transmembrane transport-IEA;transport-IEA;purine nucleobase transmembrane transporter activity-IEA;purine nucleobase transport-IEA;transporter activity-IEA	94.45	147	81.44	80.16	193.2	135.6	341.4	305.5	219.7	188.1	269.5	112.2
169662	TRUE	0.0241	0.9999	-0.6598	0.08779	0.6157	0.4768			GO:0000166-IEA;GO:0005524-IEA	nucleotide binding-IEA;ATP binding-IEA	12.19	7.389	10.37	14.96	11.13	4.878	3.261	2.622	2.242	47.32	4.375	9.452
169819	TRUE	0.2141	0.9999	-0.31		-0.4021						4.062	12.32	3.702	1.069	13.51	12.68	3.261	3.933	3.363	2.366	0	5.908
169822	TRUE	1.822	0.0001341	2.791	1.276e-07	2.521	1.018e-05	Glyco_hydro_16	Glycosyl hydrolases family 16	GO:0016020-IEA;GO:0016021-IEA;GO:0030246-IEA;GO:0004553-IEA;GO:0005975-IEA;GO:0016787-IEA	membrane-IEA;integral component of membrane-IEA;carbohydrate binding-IEA;hydrolase activity, hydrolyzing O-glycosyl compounds-IEA;carbohydrate metabolic process-IEA;hydrolase activity-IEA	3785	3433	4346	10630	16320	14020	16850	19990	43370	13230	29080	23770
169875	TRUE	0.1475	0.9999	-0.1211	0.8463	-0.03694	0.9646					298.6	257.8	267.3	362.3	298.9	256.6	249	281.9	224.2	321.8	254.6	222.1
170057	TRUE	0.06056	0.9999	0.8895	0.06502	0.5348	0.429	BCS1_N	BCS1 N terminal	GO:0000166-IEA;GO:0005739-IEA;GO:0016020-IEA;GO:0034551-IEA;GO:0016021-IEA;GO:0005524-IEA	nucleotide binding-IEA;mitochondrion-IEA;membrane-IEA;mitochondrial respiratory chain complex III assembly-IEA;integral component of membrane-IEA;ATP binding-IEA	8621	9890	7266	6856	11880	8108	17720	15800	14250	11390	16240	9537
170090	TRUE	0.02545	0.9999	-0.3699	0.3734	-0.5023	0.3164					4447	3627	4460	4333	3515	4955	3323	3170	3200	3012	2591	3184
170197	FALSE	-0.06156		2.456	1.139e-07	0.9045						2.031	0	0	0	0.795	0	79.36	57.68	5.606	5.915	17.5	4.726
170315	TRUE	0.01651	0.9999	-0.2029	0.653	-0.05993	0.9296	VHS	VHS domain	GO:0005737-IEA;GO:0005628-IEA;GO:0005829-IEA;GO:0016020-IEA;GO:0016021-IEA;GO:0005509-IEA;GO:0033565-IEA;GO:0031321-IEA;GO:0045324-IEA;GO:0005794-IEA;GO:0005774-IEA;GO:0005634-IEA;GO:0043328-IEA;GO:0006886-IEA;GO:0005622-IEA	cytoplasm-IEA;prospore membrane-IEA;cytosol-IEA;membrane-IEA;integral component of membrane-IEA;calcium ion binding-IEA;ESCRT-0 complex-IEA;ascospore-type prospore assembly-IEA;late endosome to vacuole transport-IEA;Golgi apparatus-IEA;vacuolar membrane-IEA;nucleus-IEA;protein transport to vacuole involved in ubiquitin-dependent protein catabolic process via the multivesicular body sorting pathwa…	3016	3333	3934	3368	3088	3978	2805	3203	2923	3038	3361	3408
170477	TRUE	0.04065	0.9999	1.947	1.328e-05	0.7855	0.2091			GO:0003824-IEA;GO:0009116-IEA	catalytic activity-IEA;nucleoside metabolic process-IEA	2588	1066	961	1859	1163	1743	6890	5995	4989	2383	4038	1521
170517	TRUE	-0.313	0.9999	4.261	1.189e-19	2.624	0.001341					107.7	130.5	45.9	57.71	95.4	69.27	2545	2229	1198	398.7	1364	127.6
170553	TRUE	-0.1679	0.9999	-0.2817	0.6202	-0.0889	0.919					1.016	9.852	9.625	5.344	7.155	2.927	6.523	5.244	0	8.281	7	2.363
170559	TRUE	0.8786	0.6328	3.107	7.476e-21	2.647	4.743e-10	Peptidase_C14	Caspase domain	GO:0008233-IEA;GO:0006508-IEA	peptidase activity-IEA;proteolysis-IEA	349.4	344	279.1	332.4	636.8	839.1	2328	3424	2851	1572	3091	1544
170659	TRUE	-0.1458	0.9999	-0.9517	0.004303	-0.7615	0.07839	Pre-SET	Pre-SET motif	GO:0046872-IEA;GO:0051287-IEA;GO:0016491-IEA;GO:0004616-IEA;GO:0018024-IEA;GO:0055114-IEA;GO:0016740-IEA;GO:0034968-IEA;GO:0032259-IEA;GO:0008270-IEA;GO:0005694-IEA;GO:0008168-IEA;GO:0005634-IEA	metal ion binding-IEA;NAD binding-IEA;oxidoreductase activity-IEA;phosphogluconate dehydrogenase (decarboxylating) activity-IEA;histone-lysine N-methyltransferase activity-IEA;oxidation-reduction process-IEA;transferase activity-IEA;histone lysine methylation-IEA;methylation-IEA;zinc ion binding-IEA;chromosome-IEA;methyltransferase activity-IEA;nucleus-IEA	1903	1854	2408	1890	1739	1959	1048	1051	1074	1293	922.2	1388
170751	TRUE	0.01622	0.9999	-0.581	0.1477	-0.6666	0.2368	Glyco_hydro_61	Glycosyl hydrolase family 61	GO:0016787-IEA	hydrolase activity-IEA	635.8	839.1	895.9	759.9	732.2	913.2	536	456.2	583	679	295.7	502.1
170795	TRUE	-0.1038	0.9999	0.9845	0.01179	0.7916	0.08436	AAA_22	AAA domain	GO:0000166-IEA;GO:0003824-IEA;GO:0009116-IEA;GO:0004672-IEA;GO:0005524-IEA;GO:0006468-IEA	nucleotide binding-IEA;catalytic activity-IEA;nucleoside metabolic process-IEA;protein kinase activity-IEA;ATP binding-IEA;protein phosphorylation-IEA	1024	945	641.2	762	888	776.6	1347	1540	2304	1256	1778	1472
170804	TRUE	-0.01482	0.9999	1.016	0.01949	0.6301	0.2847					246.8	235.6	221.4	236.2	261.5	199	366.4	422.1	664.8	301.7	417.4	378.1
170838	TRUE	-1.033	0.9999	-0.1151	0.9184	-0.5428	0.6383					370.7	45.16	76.26	138.9	48.49	40.98	127.2	187.5	136.8	157.3	118.1	51.99
171311	TRUE	0.3652	0.9999	-0.8668	0.09202	-0.5409	0.4764					39.61	72.25	75.52	110.1	75.52	65.37	15.22	45.88	29.15	65.06	28	27.17
171373	TRUE	-0.1611	0.9999	-0.004894	0.9949	0.01443	0.9886					106.6	124	150.3	118.6	101.8	119	166.3	85.21	127.8	176.3	98	109.9
171388	TRUE	-0.1008	0.9999	-0.05817	0.9212	0.05057	0.946					370.7	417.9	431.6	336.7	433.3	366.8	415.3	331.7	423.8	423.5	371.9	462
172157	TRUE	-0.09305	0.9999	-0.5579	0.3306	-0.2465	0.7707					140.2	236.5	204.3	182.8	156.6	205.9	102.2	154.7	128.9	124.2	149.6	207.9
172628	TRUE	-0.1834	0.9999	0.5187	0.2831	-0.1457	0.8755			GO:0016020-IEA;GO:0016021-IEA	membrane-IEA;integral component of membrane-IEA	36.56	35.3	22.95	27.79	32.59	19.51	59.79	34.08	53.81	18.93	46.37	16.54
172688	TRUE	-0.2063	0.9999	0.09913	0.8365	0.6511	0.1175					1507	1265	1506	1266	1289	1157	1506	1630	1450	1958	2511	2226
172742	TRUE	-0.2838	0.9999	-3.01	5.93e-19	-0.9943	0.2823			GO:0016791-IEA;GO:0016311-IEA;GO:0003993-IEA	phosphatase activity-IEA;dephosphorylation-IEA;acid phosphatase activity-IEA	1379	1529	2003	570.7	1637	1817	176.1	174.4	233.2	344.2	173.2	1898
173124	TRUE	0.0154	0.9999	1.65	1.871e-07	1.136	0.00496	DUF1399	Protein of unknown function (DUF1399)			834.8	711	623.4	757.7	761.6	676.1	2431	2049	2388	1455	1829	1489
173173	TRUE	0.5616	0.9999	2.794	1.902e-15	0.9871	0.02674			GO:0016020-IEA;GO:0016021-IEA	membrane-IEA;integral component of membrane-IEA	1069	699.5	634.5	921.2	1448	1185	4765	5717	6350	1323	1802	1633
173373	TRUE	-0.08733	0.9999	-0.2559	0.6129	-0.6578	0.1875	Coatomer_WDAD	Coatomer WD associated region	GO:0016192-IEA;GO:0003824-IEA;GO:0005829-IEA;GO:0005198-IEA;GO:0030117-IEA;GO:0005634-IEA;GO:0006886-IEA	vesicle-mediated transport-IEA;catalytic activity-IEA;cytosol-IEA;structural molecule activity-IEA;membrane coat-IEA;nucleus-IEA;intracellular protein transport-IEA	2003	2629	4219	3371	2390	2613	2734	2580	2094	1750	1656	2162
173389	TRUE	-0.003713	0.9999	-0.1961	0.6748	0.1931	0.7297					1006	1136	1145	1049	1125	1111	762.1	1058	1047	1417	1135	1192
173502	TRUE	-0.1757	0.9999	-0.2654	0.5332	-0.7171	0.09581	Helicase_C	Helicase conserved C-terminal domain	GO:0032508-IEA;GO:0043140-IEA;GO:0003824-IEA;GO:1990426-IEA;GO:0000070-IEA;GO:0031573-IEA;GO:0016787-IEA;GO:0034065-IEA;GO:0031292-IEA;GO:0070914-IEA;GO:0044237-IEA;GO:0006310-IEA;GO:0043007-IEA;GO:0005524-IEA;GO:0001302-IEA;GO:0005622-IEA;GO:0006974-IEA;GO:0000166-IEA;GO:0071140-IEA;GO:0051276-IEA;GO:0045132-IEA;GO:0010947-IEA;GO:0031422-IEA;GO:0031860-IEA;GO:0010520-IEA;GO:0006281-IEA;GO:000626…	DNA duplex unwinding-IEA;ATP-dependent 3'-5' DNA helicase activity-IEA;catalytic activity-IEA;mitotic recombination-dependent replication fork processing-IEA;mitotic sister chromatid segregation-IEA;intra-S DNA damage checkpoint-IEA;hydrolase activity-IEA;replication fork processing-IEA;gene conversion at mating-type locus, DNA double-strand break processing-IEA;UV-damage excision repair-IEA;cell…	1615	1571	1806	1785	1359	1290	1552	1118	1477	1171	919.6	920.4
173606	TRUE	-0.09319	0.9999	0.295	0.4962	0.472	0.3841					548.4	662.6	753	642.3	567.6	636.1	830.6	814.1	772.5	1103	946.7	677
173608	TRUE	-0.00391	0.9999	0.1814	0.7453	0.78	0.1561					270.2	318.6	399.1	375.1	277.4	337.6	416.4	369.7	338.6	764.2	563.5	385.2
173659	TRUE	0.3875	0.9999	-0.6151	0.2895	-0.7405	0.3414					233.6	142	248	362.3	155.8	312.2	95.67	154.7	146.9	91.09	71.75	196.1
173684	TRUE	-0.3096	0.9999	-1.45	0.002931	-0.8461	0.2044	TIM	Triosephosphate isomerase	GO:0008152-IEA;GO:0006094-IEA;GO:0006094-IBA;GO:0006098-IEA;GO:0003824-IEA;GO:0005739-IEA;GO:0006096-IEA;GO:0006096-IBA;GO:0005829-IBA;GO:0046166-IBA;GO:0019563-IBA;GO:0004807-IEA;GO:0004807-IBA;GO:0016853-IEA	metabolic process-IEA;gluconeogenesis-IEA;gluconeogenesis-IBA;pentose-phosphate shunt-IEA;catalytic activity-IEA;mitochondrion-IEA;glycolytic process-IEA;glycolytic process-IBA;cytosol-IBA;glyceraldehyde-3-phosphate biosynthetic process-IBA;glycerol catabolic process-IBA;triose-phosphate isomerase activity-IEA;triose-phosphate isomerase activity-IBA;isomerase activity-IEA	6875	13990	13750	7485	10590	9869	4648	5228	2774	4901	4756	9413
173716	TRUE	-0.5212	0.9999	-0.4144	0.3806	-0.7541	0.1567	Beach	Beige/BEACH domain	GO:0046872-IEA	metal ion binding-IEA	4086	6530	6356	4490	4375	2980	4814	3876	4037	3991	2831	3181
173838	TRUE	-0.04789	0.9999	0.006323	0.9905	-0.3643	0.5433	F-box-like	F-box-like			611.4	778.3	676.7	712.8	630.4	660.5	690.3	672.5	713	702.7	408.6	480.9
173951	TRUE	-0.1637	0.9999	-0.05093	0.924	0.03018	0.9661					866.3	1184	862.6	784.5	860.2	956.1	992.6	975.4	843.1	805.6	1259	892
174053	TRUE	-0.1155	0.9999	0.1987	0.6963	-0.2875	0.6511					504.8	387.5	488.7	346.3	468.2	458.6	432.7	609.6	547.1	325.3	405.1	388.7
174126	TRUE	0.1796	0.9999	-0.5581	0.1321	-0.2537	0.6263	DEAD	DEAD/DEAH box helicase	GO:0000166-IEA;GO:0003723-IEA;GO:0005737-IEA;GO:0005829-IEA;GO:0016787-IEA;GO:0032040-IEA;GO:0008186-IEA;GO:0006364-IEA;GO:0004386-IEA;GO:0004004-IEA;GO:0005524-IEA;GO:0005634-IEA;GO:0003676-IEA	nucleotide binding-IEA;RNA binding-IEA;cytoplasm-IEA;cytosol-IEA;hydrolase activity-IEA;small-subunit processome-IEA;RNA-dependent ATPase activity-IEA;rRNA processing-IEA;helicase activity-IEA;ATP-dependent RNA helicase activity-IEA;ATP binding-IEA;nucleus-IEA;nucleic acid binding-IEA	2018	1566	2132	2314	1531	2664	1268	1311	1295	1506	1681	1577
174268	TRUE	0.02088	0.9999	-0.7373	0.1637	-0.1026	0.9007	F-box-like	F-box-like			260	284.1	246.6	317.4	234.5	253.7	137	116.7	208.5	268.5	196.9	264.7
174500	TRUE	0.1566	0.9999	0.4106	0.2953	0.7674	0.07796			GO:0016020-IEA;GO:0016021-IEA	membrane-IEA;integral component of membrane-IEA	2653	1954	2223	2792	2305	2542	3042	2707	3338	4250	3891	3445
174677	TRUE	-0.00759	0.9999	-0.8355	0.08868	-0.2374	0.777			GO:0003677-IEA;GO:0003700-IEA;GO:0046872-IEA;GO:0003824-IEA;GO:0016740-IEA;GO:0003908-IEA;GO:0032259-IEA;GO:0006281-IEA;GO:0008270-IEA;GO:0006351-IEA;GO:0006355-IEA;GO:0008168-IEA;GO:0043565-IEA	DNA binding-IEA;DNA-binding transcription factor activity-IEA;metal ion binding-IEA;catalytic activity-IEA;transferase activity-IEA;methylated-DNA-[protein]-cysteine S-methyltransferase activity-IEA;methylation-IEA;DNA repair-IEA;zinc ion binding-IEA;transcription, DNA-templated-IEA;regulation of transcription, DNA-templated-IEA;methyltransferase activity-IEA;sequence-specific DNA binding-IEA	121.9	123.2	156.2	182.8	100.2	119	66.32	78.66	67.27	92.27	126	115.8
175000	TRUE	0.02991	0.9999	-0.6426	0.0699	-1.404	0.0003144	MutS_V	MutS domain V	GO:0003677-IEA;GO:0000166-IEA;GO:0043570-IEA;GO:0005829-IEA;GO:0032301-IEA;GO:0032137-IEA;GO:0030983-IEA;GO:0032138-IEA;GO:0016887-IEA;GO:0006281-IEA;GO:0036297-IEA;GO:0006298-IEA;GO:0000710-IEA;GO:0005634-IEA;GO:0005524-IEA;GO:0000400-IEA;GO:0006974-IEA	DNA binding-IEA;nucleotide binding-IEA;maintenance of DNA repeat elements-IEA;cytosol-IEA;MutSalpha complex-IEA;guanine/thymine mispair binding-IEA;mismatched DNA binding-IEA;single base insertion or deletion binding-IEA;ATPase activity-IEA;DNA repair-IEA;interstrand cross-link repair-IEA;mismatch repair-IEA;meiotic mismatch repair-IEA;nucleus-IEA;ATP binding-IEA;four-way junction DNA binding-IEA…	1965	2382	2331	2977	2102	1767	1562	1297	1408	863.6	637	988.9
175104	TRUE	0.04399	0.9999	-0.5688	0.1239	-0.5507	0.2163	PDEase_I	3'5'-cyclic nucleotide phosphodiesterase	GO:0046872-IEA;GO:0007165-IEA;GO:0000160-IEA;GO:0004114-IEA;GO:0008081-IEA;GO:0016787-IEA;GO:0005622-IEA	metal ion binding-IEA;signal transduction-IEA;phosphorelay signal transduction system-IEA;3',5'-cyclic-nucleotide phosphodiesterase activity-IEA;phosphoric diester hydrolase activity-IEA;hydrolase activity-IEA;intracellular-IEA	1981	2177	2545	2403	1951	2585	1752	1314	1444	1699	1179	1665
175714	TRUE	-0.1802	0.9999	-0.7045	0.05691	-0.6507	0.2009	Gln-synt_C	Glutamine synthetase, catalytic domain	GO:0003677-IEA;GO:0003887-IEA;GO:0003824-IEA;GO:0006807-IEA;GO:0016020-IEA;GO:0005829-IEA;GO:0016021-IEA;GO:0071897-IEA;GO:0010311-IEA;GO:0016874-IEA;GO:0016787-IEA;GO:0006260-IEA;GO:0048829-IEA;GO:0006542-IEA;GO:0008017-IEA;GO:0043621-IEA;GO:0043015-IEA;GO:0004356-IEA;GO:0009737-IEA;GO:0005975-IEA	DNA binding-IEA;DNA-directed DNA polymerase activity-IEA;catalytic activity-IEA;nitrogen compound metabolic process-IEA;membrane-IEA;cytosol-IEA;integral component of membrane-IEA;DNA biosynthetic process-IEA;lateral root formation-IEA;ligase activity-IEA;hydrolase activity-IEA;DNA replication-IEA;root cap development-IEA;glutamine biosynthetic process-IEA;microtubule binding-IEA;protein self-ass…	1406	902.3	1081	1058	828.4	1111	699	704	664.8	864.8	490	781
175760	TRUE	0.003978	0.9999	-0.5737	0.1507	-0.266	0.6721					4418	4678	5574	4696	4974	5072	3621	3136	3090	4300	3467	4356
176106	TRUE	-0.2604	0.9999	1.442	0.01235	1.876	0.01053	PTR2	POT family	GO:0006857-IEA;GO:0016020-IEA;GO:0016021-IEA;GO:0006810-IEA;GO:0005215-IEA	oligopeptide transport-IEA;membrane-IEA;integral component of membrane-IEA;transport-IEA;transporter activity-IEA	28090	17580	12570	14990	17750	15880	51450	47330	59520	84130	69820	58670
176301	TRUE	0.1112	0.9999	1.844	4.398e-06	1.669	0.0007571	Ank_2	Ankyrin repeats (3 copies)	GO:0003824-IEA;GO:0009116-IEA;GO:0004672-IEA;GO:0005524-IEA;GO:0006468-IEA	catalytic activity-IEA;nucleoside metabolic process-IEA;protein kinase activity-IEA;ATP binding-IEA;protein phosphorylation-IEA	538.3	282.4	214	392.2	341	387.3	1238	1200	1346	1134	1335	861.3
176548	TRUE	-0.4214	0.9999	-0.1734	0.7038	0.08559	0.8933	DUF676	Putative serine esterase (DUF676)	GO:0004806-IEA;GO:0016787-IEA;GO:0005886-IEA	triglyceride lipase activity-IEA;hydrolase activity-IEA;plasma membrane-IEA	889.7	1082	1074	752.4	756	763.9	887.1	904.6	905.9	1071	1024	1120
176636	TRUE	-0.1247	0.9999	-0.6812	0.2431	-1.41	0.0292	Tubulin	Tubulin/FtsZ family, GTPase domain	GO:0005856-IEA;GO:0005525-IEA;GO:0000166-IEA;GO:0005737-IEA;GO:0070062-IEA;GO:0003924-IEA;GO:0005881-IEA;GO:0005200-IEA;GO:0005874-IEA;GO:0007017-IEA	cytoskeleton-IEA;GTP binding-IEA;nucleotide binding-IEA;cytoplasm-IEA;extracellular exosome-IEA;GTPase activity-IEA;cytoplasmic microtubule-IEA;structural constituent of cytoskeleton-IEA;microtubule-IEA;microtubule-based process-IEA	30370	25210	40110	35500	23560	29130	20520	20070	19070	13220	9559	13000
176863	TRUE	0.02832	0.9999	-0.3307	0.4056	-0.1001	0.8685	SANT_DAMP1_like	SANT/Myb-like domain of DAMP1	GO:0003677-IEA;GO:0000123-IEA;GO:0000122-IEA;GO:0005657-IEA;GO:0005737-IEA;GO:0003714-IEA;GO:0003714-IBA;GO:0051276-IEA;GO:0045892-IEA;GO:0016740-IEA;GO:0032259-IEA;GO:0043968-IEA;GO:0043968-IBA;GO:0006281-IEA;GO:0043967-IEA;GO:0043967-IBA;GO:0035267-IEA;GO:0035267-IBA;GO:0000812-IEA;GO:0043486-IEA;GO:0042993-IEA;GO:0008168-IEA;GO:0006338-IEA;GO:0005634-IEA;GO:0001103-IEA	DNA binding-IEA;histone acetyltransferase complex-IEA;negative regulation of transcription by RNA polymerase II-IEA;replication fork-IEA;cytoplasm-IEA;transcription corepressor activity-IEA;transcription corepressor activity-IBA;chromosome organization-IEA;negative regulation of transcription, DNA-templated-IEA;transferase activity-IEA;methylation-IEA;histone H2A acetylation-IEA;histone H2A acety…	1901	2305	2326	2303	2112	2265	1808	1578	1802	2149	1815	2094
176922	TRUE	0.0939	0.9999	-0.1722	0.6949	-0.1331	0.8215	KH_1	KH domain	GO:0003723-IEA;GO:0016020-IEA;GO:0016021-IEA;GO:0005634-IEA;GO:0003676-IEA	RNA binding-IEA;membrane-IEA;integral component of membrane-IEA;nucleus-IEA;nucleic acid binding-IEA	2917	2915	2728	3072	2679	3412	2657	2470	2467	2312	2636	2803
176932	TRUE	-0.03462	0.9999	-0.1149	0.8488	0.4904	0.4026					336.2	282.4	330.2	311	270.3	347.3	290.3	266.1	317.3	474.4	414.7	447.8
177168	TRUE	0.09299	0.9999	1.483	0.002187	0.5899	0.441			GO:0070062-IEA;GO:0043161-IEA;GO:0043021-IEA;GO:0035519-IEA;GO:0016020-IEA;GO:0043066-IEA;GO:0031410-IEA;GO:0016567-IEA;GO:0061630-IEA;GO:0070936-IEA;GO:0032088-IEA;GO:0006511-IEA;GO:0005886-IEA;GO:0003677-IEA;GO:0050687-IEA;GO:0005737-IEA;GO:0005737-IBA;GO:0002669-IEA;GO:0046642-IEA;GO:0045892-IEA;GO:0005938-IEA;GO:0070534-IEA;GO:0016874-IEA;GO:0000209-IEA;GO:0045732-IEA;GO:0045236-IEA;GO:004278…	extracellular exosome-IEA;proteasome-mediated ubiquitin-dependent protein catabolic process-IEA;ribonucleoprotein complex binding-IEA;protein K29-linked ubiquitination-IEA;membrane-IEA;negative regulation of apoptotic process-IEA;cytoplasmic vesicle-IEA;protein ubiquitination-IEA;ubiquitin protein ligase activity-IEA;protein K48-linked ubiquitination-IEA;negative regulation of NF-kappaB transcrip…	188.9	91.95	94.77	152.8	113.7	136.6	426.2	315.9	357.6	244.9	183.7	147.7
177248	TRUE	0.2037	0.9999	-0.6428		-0.4596						13.2	2.463	4.442	7.481	8.745	10.73	1.087	0	1.121	0	4.375	2.363
177444	TRUE	0.04797	0.9999	1.875	8.937e-08	2.113	3.341e-06			GO:0005506-IEA;GO:0016491-IEA;GO:0016705-IEA;GO:0046872-IEA;GO:0016020-IEA;GO:0016021-IEA;GO:0020037-IEA;GO:0055114-IEA;GO:0004497-IEA	iron ion binding-IEA;oxidoreductase activity-IEA;oxidoreductase activity, acting on paired donors, with incorporation or reduction of molecular oxygen-IEA;metal ion binding-IEA;membrane-IEA;integral component of membrane-IEA;heme binding-IEA;oxidation-reduction process-IEA;monooxygenase activity-IEA	418.4	257	302.1	344.1	361.7	306.4	982.8	1325	1353	1513	1934	857.8
177830	TRUE	-0.1194	0.9999	-0.0587	0.9078	-0.2676	0.6107	CBFD_NFYB_HMF	Histone-like transcription factor (CBF/NF-Y) and archaeal histone	GO:0016602-IEA;GO:0003677-IEA;GO:0003700-IEA;GO:0070491-IEA;GO:0046982-IEA;GO:0045893-IEA;GO:0006355-IEA;GO:0044212-IEA;GO:0043565-IEA;GO:0032993-IEA;GO:0005634-IEA	CCAAT-binding factor complex-IEA;DNA binding-IEA;DNA-binding transcription factor activity-IEA;repressing transcription factor binding-IEA;protein heterodimerization activity-IEA;positive regulation of transcription, DNA-templated-IEA;regulation of transcription, DNA-templated-IEA;transcription regulatory region DNA binding-IEA;sequence-specific DNA binding-IEA;protein-DNA complex-IEA;nucleus-IEA	1737	1409	1557	1430	1372	1535	1523	1647	1344	1371	1186	1322
177857	TRUE	-0.2022	0.9999	-0.1891	0.7216	-0.3791	0.5717					406.2	355.5	372.4	333.4	325.9	324.9	328.3	342.2	320.6	319.4	206.5	334.4
177984	TRUE	0.1301	0.9999	-0.4125	0.3209	-0.1423	0.8138					1545	1088	1276	1328	1028	1940	896.9	1116	917.1	1066	1234	1217
178147	TRUE	0.3579	0.9999	4.653	6.643e-27	1.876	0.001846					233.6	119	105.9	192.4	195.6	206.8	4372	5180	2663	396.3	970.3	380.4
178286	TRUE	1.482	0.3745	-0.8626	0.3884	0.9732	0.4682	PS_Dcarbxylase	Phosphatidylserine decarboxylase	GO:0006629-IEA;GO:0016829-IEA;GO:0008654-IEA;GO:0004609-IEA;GO:0016831-IEA	lipid metabolic process-IEA;lyase activity-IEA;phospholipid biosynthetic process-IEA;phosphatidylserine decarboxylase activity-IEA;carboxy-lyase activity-IEA	173700	168900	81130	95110	468500	615700	19230	53030	160700	138400	62980	616700
178424	TRUE	-0.2445	0.9999	-3.008	4.422e-09	-0.3579	0.8154	PS_Dcarbxylase	Phosphatidylserine decarboxylase	GO:0006629-IEA;GO:0016829-IEA;GO:0008654-IEA;GO:0004609-IEA;GO:0016831-IEA	lipid metabolic process-IEA;lyase activity-IEA;phospholipid biosynthetic process-IEA;phosphatidylserine decarboxylase activity-IEA;carboxy-lyase activity-IEA	12940	25570	12360	5165	23400	14120	2098	1253	2945	6548	959.8	31500
178694	TRUE	-0.0007852	0.9999	2.96	0.001021	-0.6159	0.5135			GO:0016020-IEA;GO:0016021-IEA	membrane-IEA;integral component of membrane-IEA	58.91	23.81	2.962	30.99	28.62	25.37	484.9	322.5	54.94	10.65	15.75	18.9
178826	TRUE	-0.06555	0.9999	2.31	0.001913	0.2017	0.8314			GO:0016020-IEA;GO:0016021-IEA	membrane-IEA;integral component of membrane-IEA	74.14	42.69	36.28	61.99	41.34	41.95	593.6	224.2	56.06	62.7	90.12	25.99
178985	TRUE	-0.0293	0.9999	0.08238	0.8722	0.2819	0.6177					685.5	710.2	723.4	851.8	630.4	602	820.8	637.1	787	960.6	861.8	747.9
179136	TRUE	0.339	0.9999	0.3924	0.3799	0.3415	0.5871					894.8	484.4	627.1	768.4	657.4	1126	806.7	909.8	924.9	622.2	854.8	1052
179289	TRUE	-0.04949	0.9999	-0.8314	0.02411	-0.4868	0.3422					1004	1314	850	747	1320	987.4	637.1	502.1	627.8	709.8	681.6	844.8
179410	TRUE	-0.1915	0.9999	0.4055	0.546	-0.456	0.6021	Ank_2	Ankyrin repeats (3 copies)	GO:0000079-IEA;GO:0005737-IEA;GO:0030308-IEA;GO:0003824-IEA;GO:0016020-IEA;GO:0016021-IEA;GO:0000082-IEA;GO:0016310-IEA;GO:0016301-IEA;GO:0019901-IEA;GO:0071901-IEA;GO:0007050-IEA;GO:0007165-IEA;GO:0008285-IEA;GO:0009116-IEA;GO:0004861-IEA;GO:0005634-IEA;GO:0042326-IEA	regulation of cyclin-dependent protein serine/threonine kinase activity-IEA;cytoplasm-IEA;negative regulation of cell growth-IEA;catalytic activity-IEA;membrane-IEA;integral component of membrane-IEA;G1/S transition of mitotic cell cycle-IEA;phosphorylation-IEA;kinase activity-IEA;protein kinase binding-IEA;negative regulation of protein serine/threonine kinase activity-IEA;cell cycle arrest-IEA;…	242.7	92.77	119.9	148.6	116.9	130.7	220.7	199.3	191.7	92.27	150.5	79.16
179459	TRUE	0.1359	0.9999	-0.004758	0.9935	-0.01317	0.9861	Ank_2	Ankyrin repeats (3 copies)	GO:0003824-IEA;GO:0009116-IEA	catalytic activity-IEA;nucleoside metabolic process-IEA	4213	3030	4754	3946	3992	5285	4419	4002	3536	3435	4357	4029
179843	TRUE	0.1143	0.9999	0.04901	0.9365	0.06161	0.9454	Glyco_hydro_61	Glycosyl hydrolase family 61	GO:0004553-IEA;GO:0005576-IEA;GO:0016787-IEA;GO:0005975-IEA;GO:0030248-IEA	hydrolase activity, hydrolyzing O-glycosyl compounds-IEA;extracellular region-IEA;hydrolase activity-IEA;carbohydrate metabolic process-IEA;cellulose binding-IEA	31.48	42.69	37.76	48.09	28.62	47.81	38.05	43.26	35.88	20.11	47.25	49.62
179968	TRUE	-0.006536	0.9999	0.2403	0.5629	0.2111	0.6866	PX	PX domain	GO:0005547-IEA;GO:0090389-IEA;GO:0045335-IEA;GO:0035091-IEA;GO:0006886-IEA	phosphatidylinositol-3,4,5-trisphosphate binding-IEA;phagosome-lysosome fusion involved in apoptotic cell clearance-IEA;phagocytic vesicle-IEA;phosphatidylinositol binding-IEA;intracellular protein transport-IEA	1764	1892	2038	1877	1944	1860	2146	2524	2063	1890	2339	2325
180082	TRUE	-0.1346	0.9999	-0.4937	0.1787	0.01875	0.9768	zf-MYND	MYND finger	GO:0046872-IEA;GO:0005829-IEA;GO:0032153-IEA;GO:0044732-IEA;GO:0006513-IEA;GO:0005634-IEA;GO:0007116-IEA	metal ion binding-IEA;cytosol-IEA;cell division site-IEA;mitotic spindle pole body-IEA;protein monoubiquitination-IEA;nucleus-IEA;regulation of cell budding-IEA	2830	3410	2982	2479	3096	2828	2178	2096	2267	3079	3158	3051
180231	TRUE	-0.3719	0.9999	0.04105	0.9517	-0.1651	0.8464	F-box-like	F-box-like			87.34	59.11	65.15	54.51	42.93	60.49	78.27	76.04	63.9	68.61	60.37	55.53
180289	TRUE	0.2688	0.9999	1.526	0.001452	1.975	0.0001053					175.7	97.7	109.6	169.9	155.8	141.5	309.8	306.8	539.3	393.9	592.4	588.4
180367	TRUE	0.985	0.3846	3.771	2.515e-24	3.507	1.679e-09	AA_permease_2	Amino acid permease	GO:0000101-IEA;GO:0044690-IEA;GO:0016020-IEA;GO:0016021-IEA;GO:0015807-IEA;GO:1902475-IEA;GO:0042883-IEA;GO:0015171-IEA;GO:0003333-IEA;GO:0000102-IEA;GO:0015821-IEA	sulfur amino acid transport-IEA;methionine import across plasma membrane-IEA;membrane-IEA;integral component of membrane-IEA;L-amino acid transport-IEA;L-alpha-amino acid transmembrane transport-IEA;cysteine transport-IEA;amino acid transmembrane transporter activity-IEA;amino acid transmembrane transport-IEA;L-methionine secondary active transmembrane transporter activity-IEA;methionine transpor…	301.6	160.1	228.8	404	375.2	616.6	3958	3154	2677	3419	3939	775.1
180394	TRUE	-0.06113	0.9999	0.2562	0.6304	0.02494	0.9755	F-box-like	F-box-like			288.4	400.7	279.1	311	348.2	268.3	417.5	340.8	403.6	379.7	328.1	272.9
180729	TRUE	0.06101	0.9999	-0.3287	0.4927	-0.3397	0.5879			GO:0003677-IEA;GO:0046982-IEA;GO:0005694-IEA;GO:0006334-IEA;GO:0000786-IEA;GO:0005634-IEA	DNA binding-IEA;protein heterodimerization activity-IEA;chromosome-IEA;nucleosome assembly-IEA;nucleosome-IEA;nucleus-IEA	382.9	571.4	525.7	397.6	546.9	602	395.7	389.4	387.9	362	346.5	447.8
180813	TRUE	0.2335	0.9999	0.7692	0.1422	1.582	0.0002986			GO:0016020-IEA;GO:0016021-IEA;GO:0005886-IEA	membrane-IEA;integral component of membrane-IEA;plasma membrane-IEA	2161	1851	1056	2142	2329	1492	1303	3469	3886	4630	5140	5343
181364	TRUE	-0.2112	0.9999	-0.5888	0.08295	-0.4183	0.3857	SMI1_KNR4	SMI1 / KNR4 family (SUKH-1)	GO:0005935-IEA;GO:0000131-IEA;GO:0032153-IEA;GO:0032995-IEA;GO:0007346-IEA;GO:0042546-IEA;GO:0070317-IEA	cellular bud neck-IEA;incipient cellular bud site-IEA;cell division site-IEA;regulation of fungal-type cell wall biogenesis-IEA;regulation of mitotic cell cycle-IEA;cell wall biogenesis-IEA;negative regulation of G0 to G1 transition-IEA	2827	2963	2831	2321	2458	2677	1858	1935	1929	2071	1928	2401
181441	TRUE	0.1299	0.9999	-0.2568	0.5579	-0.4264	0.397	DUF1777	Protein of unknown function (DUF1777)	GO:0071011-IBA;GO:0030529-IEA;GO:0019013-IEA;GO:0005509-IEA;GO:0005634-IEA	precatalytic spliceosome-IBA;ribonucleoprotein complex-IEA;viral nucleocapsid-IEA;calcium ion binding-IEA;nucleus-IEA	1007	1066	1340	1448	1046	1262	936	983.2	933.9	876.6	772.6	870.8
181490	TRUE	0.5728	0.9999	2.609	4.876e-09	1.665	0.01406					82.27	73.07	38.5	82.29	134.3	82.93	407.7	432.6	488.8	131.3	367.5	171.3
181695	TRUE	0.2827	0.9999	1.648	1.908e-06	1.761	7.028e-06					1466	1676	1306	1582	2274	1555	3446	5569	4985	4103	5558	5376
181841	FALSE	0		0		0						0	0	0	0	0	0	0	0	0	0	0	0
181843	TRUE	1.182	0.9999	2.216	0.000882	1.428	0.1728					224.5	41.05	38.5	128.2	95.4	500.5	404.4	588.6	521.3	462.5	353.5	47.26
182362	TRUE	-0.08244	0.9999	0.5672	0.1436	-0.2068	0.7047	Linker_histone	linker histone H1 and H5 family	GO:0003677-IEA;GO:0005694-IEA;GO:0006334-IEA;GO:0000786-IEA;GO:0005634-IEA	DNA binding-IEA;chromosome-IEA;nucleosome assembly-IEA;nucleosome-IEA;nucleus-IEA	2990	2347	2155	2761	2295	2037	4090	3301	3723	1966	2455	2027
182474	TRUE	-0.1022	0.9999	0.4745	0.2433	-0.4891	0.3919	Rhodanese	Rhodanese-like domain	GO:0000079-IEA;GO:0004722-IEA;GO:0004725-IEA;GO:0005737-IEA;GO:0000086-IEA;GO:0005829-IEA;GO:0033314-IEA;GO:0031662-IEA;GO:0016740-IEA;GO:0010971-IEA;GO:0035335-IEA;GO:0072428-IEA;GO:0006470-IEA;GO:0004792-IEA;GO:1901920-IEA;GO:0045836-IEA;GO:0004721-IEA;GO:0005634-IEA;GO:0005622-IEA	regulation of cyclin-dependent protein serine/threonine kinase activity-IEA;protein serine/threonine phosphatase activity-IEA;protein tyrosine phosphatase activity-IEA;cytoplasm-IEA;G2/M transition of mitotic cell cycle-IEA;cytosol-IEA;mitotic DNA replication checkpoint-IEA;positive regulation of G2/M transition of mitotic cell cycle-IEA;transferase activity-IEA;positive regulation of G2/M transi…	1017	832.5	867.7	1015	760.8	762	1427	989.8	1368	733.4	805.8	381.6
182595	TRUE	0.1334	0.9999	-0.7225	0.1704	-0.6068	0.4088	SRR1	SRR1	GO:0005737-IEA;GO:0003674-ND;GO:0007017-IEA	cytoplasm-IEA;molecular_function-ND;microtubule-based process-IEA	97.5	123.2	156.2	109	124	184.4	58.71	72.1	86.33	59.15	74.37	102.8
182727	TRUE	-0.3405	0.9999	-0.6396	0.2314	-0.5025	0.5502					98.52	135.5	100.7	55.57	104.9	97.56	50.01	85.21	69.51	78.08	35	113.4
182728	TRUE	0.005107	0.9999	-0.3663	0.5171	-0.09633	0.9202					94.45	91.95	57.75	59.85	99.37	84.88	50.01	64.24	68.39	50.87	68.25	105.2
183019	TRUE	0.1703	0.9999	0.5155	0.3051	0.8788	0.2475					637.8	353	979.5	869.9	163.8	1209	870.8	1082	877.9	2294	936.2	423
183336	FALSE	0		0		0						0	0	0	0	0	0	0	0	0	0	0	0
183500	TRUE	0.1121	0.9999	0.2834	0.4855	0.6677	0.09586					1423	1484	1472	965.1	1894	1870	1683	1858	1796	2478	2325	2134
184048	FALSE	0.2542		0.6514		1.05						1.016	0.821	0.7404	1.069	3.18	3.903	5.436	5.244	10.09	4.732	21	9.452
184082	TRUE	-0.01105	0.9999	0.2272	0.6426	0.2168	0.7318					543.4	560.8	442	426.4	615.3	490.7	532.7	558.5	723.1	480.3	574	732.5
184206	TRUE	0.0784	0.9999	0.4454	0.298	0.3954	0.5192	Aminotran_3	Aminotransferase class-III	GO:0003824-IEA;GO:0006508-IEA;GO:0005829-IEA;GO:0016740-IEA;GO:0016874-IEA;GO:0016567-IEA;GO:0004181-IEA;GO:0030170-IEA;GO:0008270-IEA;GO:0008483-IEA;GO:0004015-IEA;GO:0003992-IEA;GO:0004842-IEA	catalytic activity-IEA;proteolysis-IEA;cytosol-IEA;transferase activity-IEA;ligase activity-IEA;protein ubiquitination-IEA;metallocarboxypeptidase activity-IEA;pyridoxal phosphate binding-IEA;zinc ion binding-IEA;transaminase activity-IEA;adenosylmethionine-8-amino-7-oxononanoate transaminase activity-IEA;N2-acetyl-L-ornithine:2-oxoglutarate 5-aminotransferase activity-IEA;ubiquitin-protein trans…	3592	3933	3737	3828	4020	4066	4609	5743	4995	5346	6091	3333
184391	TRUE	0.02955	0.9999	-0.4502	0.3129	-0.6857	0.1854	LSM	LSM domain	GO:0000398-IEA;GO:0000398-IBA;GO:0005737-IBA;GO:0003723-IEA;GO:0003824-IEA;GO:0030529-IEA;GO:0071004-IEA;GO:0071004-IBA;GO:0019013-IEA;GO:0046540-IEA;GO:0046540-IBA;GO:0005829-IEA;GO:0071013-IBA;GO:0005682-IEA;GO:0005682-IBA;GO:0005685-IEA;GO:0005685-IBA;GO:0005687-IBA;GO:0005686-IEA;GO:0005686-IBA;GO:0005634-IEA	mRNA splicing, via spliceosome-IEA;mRNA splicing, via spliceosome-IBA;cytoplasm-IBA;RNA binding-IEA;catalytic activity-IEA;ribonucleoprotein complex-IEA;U2-type prespliceosome-IEA;U2-type prespliceosome-IBA;viral nucleocapsid-IEA;U4/U6 x U5 tri-snRNP complex-IEA;U4/U6 x U5 tri-snRNP complex-IBA;cytosol-IEA;catalytic step 2 spliceosome-IBA;U5 snRNP-IEA;U5 snRNP-IBA;U1 snRNP-IEA;U1 snRNP-IBA;U4 snR…	5257	6021	6917	6964	5624	6050	4766	4064	4479	3692	3562	3981
184462	TRUE	-0.075	0.9999	0.7438	0.0273	0.6877	0.1016	PQ-loop	PQ loop repeat	GO:0005737-IEA;GO:0016020-IEA;GO:0016021-IEA	cytoplasm-IEA;membrane-IEA;integral component of membrane-IEA	1626	1561	1282	1308	1586	1348	2520	2427	2556	2366	2857	1955
184806	TRUE	0.05218	0.9999	-0.4446	0.4489	0.1407	0.8807					127	112.5	66.64	84.43	135.9	96.59	59.79	69.48	87.45	121.8	112	104
184859	TRUE	-0.02402	0.9999	0.00558	0.9912	-0.102	0.8619	Ras	Ras family	GO:0005933-IEA;GO:0005525-IEA;GO:0003924-IEA;GO:0005829-IEA;GO:0030036-IEA;GO:0071963-IEA;GO:0030950-IEA;GO:0090338-IEA;GO:0007264-IEA;GO:0010590-IEA;GO:0000226-IEA;GO:0045921-IEA;GO:0005634-IEA;GO:0005622-IEA	cellular bud-IEA;GTP binding-IEA;GTPase activity-IEA;cytosol-IEA;actin cytoskeleton organization-IEA;establishment or maintenance of cell polarity regulating cell shape-IEA;establishment or maintenance of actin cytoskeleton polarity-IEA;positive regulation of formin-nucleated actin cable assembly-IEA;small GTPase mediated signal transduction-IEA;regulation of septum digestion after cytokinesis-IE…	2151	2156	1884	1733	2170	2188	2067	1952	2196	2016	1890	1828
185247	TRUE	0.09448	0.9999	-0.1901	0.6757	-0.7994	0.05018	Actin	Actin	GO:0001300-IEA;GO:0000011-IEA;GO:0070062-IEA;GO:0005869-IEA;GO:0005628-IEA;GO:0005829-IEA;GO:0051286-IEA;GO:0030100-IEA;GO:0016586-IEA;GO:0000916-IEA;GO:0031011-IEA;GO:1903475-IEA;GO:0000812-IEA;GO:0043486-IEA;GO:0000910-IEA;GO:0005200-IEA;GO:0006338-IEA;GO:0005884-IEA;GO:0005524-IEA;GO:0006357-IEA;GO:0009306-IEA;GO:0006897-IEA;GO:0000123-IEA;GO:0000166-IEA;GO:0000142-IEA;GO:0005615-IEA;GO:001657…	chronological cell aging-IEA;vacuole inheritance-IEA;extracellular exosome-IEA;dynactin complex-IEA;prospore membrane-IEA;cytosol-IEA;cell tip-IEA;regulation of endocytosis-IEA;RSC-type complex-IEA;actomyosin contractile ring contraction-IEA;Ino80 complex-IEA;mitotic actomyosin contractile ring assembly-IEA;Swr1 complex-IEA;histone exchange-IEA;cytokinesis-IEA;structural constituent of cytoskelet…	1693	1861	2137	2344	1692	2068	1961	1572	1452	1077	1126	1039
185314	TRUE	0.008252	0.9999	-1.013	0.007282	-1.148	0.007213					1995	1343	2379	1975	1250	2556	1122	917.7	779.2	1010	768.2	776.3
185471	TRUE	-0.5473	0.9999	0.6205	0.2936	-1.122	0.06078					2050	679	726.3	1009	579.5	776.6	2394	1800	1131	415.2	691.2	454.9
185475	TRUE	0.09826	0.9999	0.1653	0.7316	-0.5661	0.2986	F-box-like	F-box-like			3617	2519	3595	3468	3190	3790	3596	3389	3930	2099	3117	1328
185488	TRUE	-0.1115	0.9999	0.2296	0.6039	-0.5869	0.1875					3105	2433	2714	2627	2132	2903	3535	3066	3079	1902	2084	1473
185522	TRUE	0.12	0.9999	-0.04501	0.9432	0.2757	0.682	F-box-like	F-box-like	GO:0016020-IEA;GO:0016021-IEA	membrane-IEA;integral component of membrane-IEA	281.3	331.7	331.7	326	344.2	361	285.9	287.1	341.9	414	413.9	316.6
185558	TRUE	-0.1554	0.9999	0.5794	0.2074	-0.007454	0.9928	F-box-like	F-box-like			365.6	334.2	225.1	260.8	253.6	314.2	516.4	465.4	413.7	324.1	306.2	283.6
185637	TRUE	0.04549	0.9999	-0.2828	0.6213	-1.248	0.0483	CFEM	CFEM domain	GO:0016020-IEA;GO:0016021-IEA	membrane-IEA;integral component of membrane-IEA	12990	10910	12570	13010	12980	11730	11140	9141	9694	7840	2327	5098
185679	TRUE	-0.7063	0.9999	-0.5648	0.4336	-0.755	0.3292					129	90.31	144.4	85.5	52.47	76.1	32.61	58.99	144.6	97	29.75	76.8
186221	TRUE	-0.06185	0.9999	-0.1412	0.8002	-0.437	0.4684	Pkinase	Protein kinase domain	GO:0000166-IEA;GO:0005737-IEA;GO:0000165-IEA;GO:0000187-IEA;GO:0005935-IEA;GO:0004713-IEA;GO:0030428-IEA;GO:0005934-IEA;GO:0005829-IEA;GO:0004708-IEA;GO:0030242-IEA;GO:0016310-IEA;GO:0016301-IEA;GO:0018108-IEA;GO:1901196-IEA;GO:0007165-IEA;GO:0043332-IEA;GO:0005575-ND;GO:0004672-IEA;GO:0004674-IEA;GO:0060237-IEA;GO:0005634-IEA;GO:0005524-IEA;GO:0006468-IEA	nucleotide binding-IEA;cytoplasm-IEA;MAPK cascade-IEA;activation of MAPK activity-IEA;cellular bud neck-IEA;protein tyrosine kinase activity-IEA;cell septum-IEA;cellular bud tip-IEA;cytosol-IEA;MAP kinase kinase activity-IEA;autophagy of peroxisome-IEA;phosphorylation-IEA;kinase activity-IEA;peptidyl-tyrosine phosphorylation-IEA;positive regulation of calcium-mediated signaling involved in cellul…	5598	5681	6795	5914	5120	6337	5287	6331	4769	3525	4372	5350
186672	TRUE	0.2125	0.9999	0.6397	0.1427	1.408	0.002767					248.8	284.9	292.5	254.4	311.6	397.1	476.2	444.4	383.4	611.6	1043	574.2
186783	TRUE	-0.08444	0.9999	0.0935	0.8956	0.1929	0.8134	AAA_30	AAA domain	GO:0003677-IEA;GO:0032508-IEA;GO:0003678-IEA;GO:0005844-IEA;GO:0000166-IEA;GO:0005737-IEA;GO:0006449-IEA;GO:0046872-IEA;GO:0000184-IEA;GO:0070478-IEA;GO:0030466-IEA;GO:0016567-IEA;GO:0010494-IEA;GO:0008270-IEA;GO:0008298-IEA;GO:0000956-IEA;GO:0043024-IEA;GO:0006310-IEA;GO:0004386-IEA;GO:0005524-IEA	DNA binding-IEA;DNA duplex unwinding-IEA;DNA helicase activity-IEA;polysome-IEA;nucleotide binding-IEA;cytoplasm-IEA;regulation of translational termination-IEA;metal ion binding-IEA;nuclear-transcribed mRNA catabolic process, nonsense-mediated decay-IEA;nuclear-transcribed mRNA catabolic process, 3'-5' exonucleolytic nonsense-mediated decay-IEA;chromatin silencing at silent mating-type cassette-…	196	293.9	182.9	196.6	239.3	197.1	241.3	182.2	296	306.4	201.2	261.1
186790	TRUE	-0.01869	0.9999	0.07276	0.916	0.307	0.6629					212.3	298	204.3	220.2	221.8	264.4	221.8	239.9	291.5	331.2	278.2	276.5
186809	TRUE	2.077	0.001991	0.7936	0.2452	1.729	0.008281	Con-6	Conidiation protein 6	GO:0005829-IEA;GO:0046677-IEA;GO:0005634-IEA	cytosol-IEA;response to antibiotic-IEA;nucleus-IEA	863.3	407.2	964.7	5417	3020	1139	385.9	1261	2249	4391	736.7	2325
186828	TRUE	-0.5238	0.9999	1.918	1.41e-05	0.06515	0.9453	WD40	WD domain, G-beta repeat	GO:0036464-IEA;GO:0047496-IEA;GO:0005737-IEA;GO:0005868-IEA;GO:0030507-IEA;GO:0031982-IEA;GO:0055037-IEA;GO:0000922-IEA;GO:0000776-IEA;GO:0005634-IEA;GO:0007018-IEA	cytoplasmic ribonucleoprotein granule-IEA;vesicle transport along microtubule-IEA;cytoplasm-IEA;cytoplasmic dynein complex-IEA;spectrin binding-IEA;vesicle-IEA;recycling endosome-IEA;spindle pole-IEA;kinetochore-IEA;nucleus-IEA;microtubule-based movement-IEA	635.8	265.2	224.3	312.1	190.8	274.2	1712	1446	1172	423.5	490.9	257.6
186902	TRUE	0.798	0.9999	0.01663	0.9799	-0.6921	0.2986	Zn_clus	Fungal Zn(2)-Cys(6) binuclear cluster domain	GO:0003677-IEA;GO:0000981-IEA;GO:0008270-IEA;GO:0046872-IEA;GO:0006351-IEA;GO:0006355-IEA;GO:0006357-IEA;GO:0005634-IEA	DNA binding-IEA;DNA-binding transcription factor activity, RNA polymerase II-specific-IEA;zinc ion binding-IEA;metal ion binding-IEA;transcription, DNA-templated-IEA;regulation of transcription, DNA-templated-IEA;regulation of transcription by RNA polymerase II-IEA;nucleus-IEA	4154	1992	1670	4854	1833	6993	2471	2711	2723	2663	1349	803.4
186961	TRUE	0.4546	0.9999	1.339	5.501e-05	0.7243	0.1406			GO:0016020-IEA;GO:0016021-IEA	membrane-IEA;integral component of membrane-IEA	1087	730.7	854.4	1300	1174	1206	2524	2168	2108	1267	2043	1101
187372	TRUE	-0.2329	0.9999	0.1803	0.6943	0.2037	0.716	Pkinase	Protein kinase domain	GO:0007507-IEA;GO:0004712-IEA;GO:0004711-IEA;GO:0043065-IEA;GO:0010659-IEA;GO:0016740-IEA;GO:0016301-IEA;GO:0035556-IEA;GO:0018105-IEA;GO:0031514-IEA;GO:0060047-IEA;GO:0007286-IEA;GO:0043027-IEA;GO:0004672-IEA;GO:0045786-IEA;GO:0004674-IEA;GO:0002035-IEA;GO:0005524-IEA;GO:0005622-IEA;GO:0045944-IEA;GO:0000287-IEA;GO:0000166-IEA;GO:0001556-IEA;GO:0005737-IEA;GO:0071322-IEA;GO:0043154-IEA;GO:001062…	heart development-IEA;protein serine/threonine/tyrosine kinase activity-IEA;ribosomal protein S6 kinase activity-IEA;positive regulation of apoptotic process-IEA;cardiac muscle cell apoptotic process-IEA;transferase activity-IEA;kinase activity-IEA;intracellular signal transduction-IEA;peptidyl-serine phosphorylation-IEA;motile cilium-IEA;heart contraction-IEA;spermatid development-IEA;cysteine-t…	1705	1655	1220	997.1	1449	1445	1672	1797	1724	1572	2190	1486
187384	TRUE	-0.1112	0.9999	1.085	0.08279	1.783	0.009556	Aldedh	Aldehyde dehydrogenase family	GO:0008152-IEA;GO:0004029-IBA;GO:0070062-IEA;GO:0005737-IEA;GO:0016491-IEA;GO:0043010-IEA;GO:0005739-IEA;GO:0055114-IEA;GO:0004043-IEA;GO:0016620-IEA;GO:0033339-IEA;GO:0051216-IEA	metabolic process-IEA;aldehyde dehydrogenase (NAD) activity-IBA;extracellular exosome-IEA;cytoplasm-IEA;oxidoreductase activity-IEA;camera-type eye development-IEA;mitochondrion-IEA;oxidation-reduction process-IEA;L-aminoadipate-semialdehyde dehydrogenase activity-IEA;oxidoreductase activity, acting on the aldehyde or oxo group of donors, NAD or NADP as acceptor-IEA;pectoral fin development-IEA;c…	5105	1340	1323	3003	2051	2155	3547	5670	7285	10640	10770	5283
187388	TRUE	0.2621	0.9999	-0.7066	0.05878	-0.09044	0.8979	WD40	WD domain, G-beta repeat	GO:0005737-IEA;GO:0042273-IBA;GO:0006364-IEA;GO:0005730-IEA	cytoplasm-IEA;ribosomal large subunit biogenesis-IBA;rRNA processing-IEA;nucleolus-IEA	990.2	813.6	1151	1410	782.2	1378	657.7	516.5	624.5	1263	786.6	714.8
187972	TRUE	-0.5919	0.9999	-0.151	0.7916	-0.1477	0.8264					3428	1579	2032	1754	1377	1544	2527	2242	1567	2193	2352	1773
188021	TRUE	-0.5432	0.9999	0.01476	0.9823	-0.00572	0.9942	HMG_box	HMG (high mobility group) box	GO:0001135-IEA;GO:0000122-IEA;GO:0001078-IEA;GO:0097201-IEA;GO:0006366-IEA;GO:0000987-IEA;GO:0008301-IEA;GO:0043565-IEA	RNA polymerase II transcription regulator recruiting activity-IEA;negative regulation of transcription by RNA polymerase II-IEA;DNA-binding transcription repressor activity, RNA polymerase II-specific-IEA;negative regulation of transcription from RNA polymerase II promoter in response to stress-IEA;transcription by RNA polymerase II-IEA;proximal promoter sequence-specific DNA binding-IEA;DNA bind…	4580	2301	2768	2697	1822	2120	4352	3100	2296	3542	3792	2239
188422	TRUE	-0.1393	0.9999	0.1489	0.7781	-0.5684	0.2429					4101	3311	3514	4224	2959	2774	5305	3470	3341	3147	2397	1789
188589	TRUE	-0.4804	0.9999	2.476	0.001441	3.149	0.001141	Sacchrp_dh_C	Saccharopine dehydrogenase C-terminal domain	GO:0009085-IEA;GO:0005737-IEA;GO:0047130-IEA;GO:0016491-IEA;GO:0005829-IEA;GO:0016020-IEA;GO:0016021-IEA;GO:0019477-IEA;GO:0055114-IEA;GO:0004753-IEA	lysine biosynthetic process-IEA;cytoplasm-IEA;saccharopine dehydrogenase (NADP+, L-lysine-forming) activity-IEA;oxidoreductase activity-IEA;cytosol-IEA;membrane-IEA;integral component of membrane-IEA;L-lysine catabolic process-IEA;oxidation-reduction process-IEA;saccharopine dehydrogenase activity-IEA	2787	282.4	367.2	1091	703.5	667.3	4699	6594	7950	13510	14280	2852
188631	TRUE	-0.3536	0.9999	-0.8933	0.06031	-0.8265	0.1836	DAO	FAD dependent oxidoreductase	GO:0016491-IEA;GO:0055114-IEA	oxidoreductase activity-IEA;oxidation-reduction process-IEA	329.1	263.5	350.9	273.6	211.5	250.7	144.6	154.7	195.1	156.2	122.5	237.5
188758	TRUE	-0.1127	0.9999	0.9253	0.00592	-0.1406	0.8165					1748	1203	1533	1497	1324	1336	2883	2643	3015	1382	1507	1157
188782	TRUE	-0.2288	0.9999	0.1959	0.6796	-0.9573	0.04174					918.1	683.9	832.9	895.6	551.7	637.1	1151	795.7	845.3	389.2	503.1	341.5
189248	TRUE	-0.1466	0.9999	0.1602	0.7424	0.3437	0.5278	EOS1	N-glycosylation protein	GO:0016757-IEA;GO:0005789-IEA;GO:0016020-IEA;GO:0016021-IEA;GO:0034599-IEA;GO:0008378-IEA;GO:0005794-IEA;GO:0016740-IEA;GO:0006486-IEA	transferase activity, transferring glycosyl groups-IEA;endoplasmic reticulum membrane-IEA;membrane-IEA;integral component of membrane-IEA;cellular response to oxidative stress-IEA;galactosyltransferase activity-IEA;Golgi apparatus-IEA;transferase activity-IEA;protein glycosylation-IEA	621.6	610.8	644.1	557.9	582.7	555.1	838.2	679.1	583	831.6	742.8	801.1
189545	TRUE	-0.4334	0.9999	1.069	0.01892	-1.217	0.04745					1869	801.3	713.7	1184	603.4	723	2507	2003	2620	406.9	754.2	270.6
189663	TRUE	0.01353	0.9999	-0.5623	0.1885	-1.336	0.006204					471.2	468.8	603.4	577.1	476.2	511.2	360.9	309.4	365.5	205.8	190.7	195
189863	TRUE	-0.1305	0.9999	0.4395	0.3965	0.7824	0.1568					268.1	240.6	200.6	179.5	229.7	236.1	263.1	343.5	365.5	363.2	435.7	432.4
189936	TRUE	-0.3799	0.9999	-0.686	0.2579	-1.467	0.0255					85.31	176.5	78.48	114.4	69.16	73.17	79.36	78.66	42.6	23.66	54.25	25.99
190095	TRUE	0.1017	0.9999	-0.8512	0.009482	-0.1326	0.8237	Fungal_trans	Fungal specific transcription factor domain	GO:0000981-IEA;GO:0003677-IEA;GO:0003700-IEA;GO:0005737-IEA;GO:0008270-IEA;GO:0046872-IEA;GO:0006351-IEA;GO:0006355-IEA;GO:0006357-IEA;GO:0005634-IEA	DNA-binding transcription factor activity, RNA polymerase II-specific-IEA;DNA binding-IEA;DNA-binding transcription factor activity-IEA;cytoplasm-IEA;zinc ion binding-IEA;metal ion binding-IEA;transcription, DNA-templated-IEA;regulation of transcription, DNA-templated-IEA;regulation of transcription by RNA polymerase II-IEA;nucleus-IEA	2587	3199	3027	2826	3235	3412	1646	1506	1720	2610	2657	2722
190618	TRUE	-0.2365	0.9999	-0.225	0.6168	-0.05252	0.937	Metallophos	Calcineurin-like phosphoesterase	GO:0006281-IEA;GO:0005737-IEA;GO:0051301-IEA;GO:0016020-IEA;GO:0016021-IEA;GO:0030036-IEA;GO:0005783-IEA;GO:0016311-IEA;GO:0006888-IEA;GO:0030026-IEA;GO:0016787-IEA	DNA repair-IEA;cytoplasm-IEA;cell division-IEA;membrane-IEA;integral component of membrane-IEA;actin cytoskeleton organization-IEA;endoplasmic reticulum-IEA;dephosphorylation-IEA;endoplasmic reticulum to Golgi vesicle-mediated transport-IEA;cellular manganese ion homeostasis-IEA;hydrolase activity-IEA	1423	1086	1188	1121	945.2	1077	1057	966.2	1136	1362	1165	1021
191035	TRUE	0.06242	0.9999	0.1816	0.6896	0.2896	0.5933	Metallophos	Calcineurin-like phosphoesterase	GO:0006281-IEA;GO:0005737-IEA;GO:0051301-IEA;GO:0016020-IEA;GO:0016021-IEA;GO:0030036-IEA;GO:0005783-IEA;GO:0016311-IEA;GO:0006888-IEA;GO:0030026-IEA;GO:0016787-IEA	DNA repair-IEA;cytoplasm-IEA;cell division-IEA;membrane-IEA;integral component of membrane-IEA;actin cytoskeleton organization-IEA;endoplasmic reticulum-IEA;dephosphorylation-IEA;endoplasmic reticulum to Golgi vesicle-mediated transport-IEA;cellular manganese ion homeostasis-IEA;hydrolase activity-IEA	2578	3119	2938	2699	3208	3121	3079	3452	3267	3498	3872	3137
191140	TRUE	-0.05472	0.9999	0.6218	0.1671	0.01857	0.9806	AMP-binding	AMP-binding enzyme	GO:0008152-IEA;GO:0003824-IEA;GO:0016020-IEA;GO:0016021-IEA;GO:0016874-IEA	metabolic process-IEA;catalytic activity-IEA;membrane-IEA;integral component of membrane-IEA;ligase activity-IEA	3793	3590	2203	1832	4292	3073	3603	5518	5646	2571	4349	2732
191280	TRUE	-0.1312	0.9999	-1.177	0.0006591	-0.5089	0.2955	ATP_transf	ATP adenylyltransferase	GO:0003877-IEA;GO:0005737-IEA;GO:0003824-IEA;GO:0016020-IEA;GO:0016021-IEA;GO:0016740-IEA;GO:0009164-IEA;GO:0016779-IEA;GO:0004081-IEA;GO:0009117-IEA;GO:0008796-IEA;GO:0005634-IEA;GO:0005524-IEA	ATP adenylyltransferase activity-IEA;cytoplasm-IEA;catalytic activity-IEA;membrane-IEA;integral component of membrane-IEA;transferase activity-IEA;nucleoside catabolic process-IEA;nucleotidyltransferase activity-IEA;bis(5'-nucleosyl)-tetraphosphatase (asymmetrical) activity-IEA;nucleotide metabolic process-IEA;bis(5'-nucleosyl)-tetraphosphatase activity-IEA;nucleus-IEA;ATP binding-IEA	1433	2190	2009	1492	1691	1966	715.3	895.4	864.4	1545	1000	1382
191447	TRUE	-0.2057	0.9999	-0.2535	0.5476	-0.05276	0.933	IMS	impB/mucB/samB family	GO:0006281-IEA;GO:0003677-IEA;GO:0003887-IEA;GO:0016020-IEA;GO:0016021-IEA;GO:0071897-IEA;GO:0003684-IEA	DNA repair-IEA;DNA binding-IEA;DNA-directed DNA polymerase activity-IEA;membrane-IEA;integral component of membrane-IEA;DNA biosynthetic process-IEA;damaged DNA binding-IEA	1469	1850	1506	1321	1567	1295	1362	1344	1336	1653	1613	1360
191711	TRUE	0.04495	0.9999	-0.09237	0.8809	-1.112	0.02374	ATP-synt_DE_N	ATP synthase, Delta/Epsilon chain, beta-sandwich domain	GO:0005756-IEA;GO:0045261-IEA;GO:0005739-IEA;GO:0046961-IEA;GO:0046933-IEA;GO:0015986-IEA;GO:0016887-IEA	mitochondrial proton-transporting ATP synthase, central stalk-IEA;proton-transporting ATP synthase complex, catalytic core F(1)-IEA;mitochondrion-IEA;proton-transporting ATPase activity, rotational mechanism-IEA;proton-transporting ATP synthase activity, rotational mechanism-IEA;ATP synthesis coupled proton transport-IEA;ATPase activity-IEA	7720	6920	8654	8883	7781	7441	8351	6803	6693	4306	3432	2981
191838	TRUE	0.1475	0.9999	-0.4577	0.4444	0.2956	0.6416					1753	2585	902.5	1973	2513	1313	676.2	1415	1718	1895	2229	2263
192241	TRUE	-0.1094	0.9999	0.2855	0.4751	0.4204	0.3812	E1-E2_ATPase	E1-E2 ATPase	GO:0000166-IEA;GO:0006812-IEA;GO:0046872-IEA;GO:0016020-IEA;GO:0016021-IEA;GO:0006783-IEA;GO:0005524-IEA;GO:0016787-IEA;GO:0004325-IEA;GO:0016887-IEA	nucleotide binding-IEA;cation transport-IEA;metal ion binding-IEA;membrane-IEA;integral component of membrane-IEA;heme biosynthetic process-IEA;ATP binding-IEA;hydrolase activity-IEA;ferrochelatase activity-IEA;ATPase activity-IEA	1961	2383	2235	1960	2371	1771	2739	2725	2562	3108	2978	2683
192252	TRUE	-0.1363	0.9999	0.3461	0.5724	0.1573	0.8647			GO:0016020-IEA;GO:0016021-IEA	membrane-IEA;integral component of membrane-IEA	18130	15520	14000	14170	14580	14670	22420	17700	20450	16990	21630	14260
192562	TRUE	0.01948	0.9999	-0.1306	0.7901	-0.1201	0.8578	ARPC4	ARP2/3 complex 20 kDa subunit (ARPC4)	GO:0005856-IEA;GO:0005737-IEA;GO:0070062-IEA;GO:0003779-IEA;GO:0051015-IEA;GO:0015629-IEA;GO:0034314-IEA;GO:0030674-IEA;GO:0019899-IEA;GO:0030479-IEA;GO:0030041-IEA;GO:0005198-IEA;GO:0005200-IEA;GO:0005885-IEA;GO:0000147-IEA	cytoskeleton-IEA;cytoplasm-IEA;extracellular exosome-IEA;actin binding-IEA;actin filament binding-IEA;actin cytoskeleton-IEA;Arp2/3 complex-mediated actin nucleation-IEA;protein binding, bridging-IEA;enzyme binding-IEA;actin cortical patch-IEA;actin filament polymerization-IEA;structural molecule activity-IEA;structural constituent of cytoskeleton-IEA;Arp2/3 protein complex-IEA;actin cortical pat…	3374	3310	4314	3946	3451	3788	3247	3494	3303	3196	2896	3958
192689	TRUE	-0.0617	0.9999	-0.3223	0.4287	0.05968	0.9252					2202	2382	2012	1863	2278	2182	1579	1580	2111	2074	2217	2537
192757	TRUE	0.3073	0.9999	0.1914	0.7331	1.146	0.01864					2481	3023	1404	2025	3463	3049	1818	2699	3375	4301	6067	4848
193093	TRUE	0.4653	0.9999	1.098	0.001689	0.8827	0.05851			GO:0061025-IEA;GO:0016192-IEA;GO:0016020-IEA;GO:0005829-IEA;GO:0016021-IEA;GO:0031201-IEA;GO:0005484-IEA;GO:0010811-IEA;GO:0005794-IEA;GO:0006886-IEA	membrane fusion-IEA;vesicle-mediated transport-IEA;membrane-IEA;cytosol-IEA;integral component of membrane-IEA;SNARE complex-IEA;SNAP receptor activity-IEA;positive regulation of cell-substrate adhesion-IEA;Golgi apparatus-IEA;intracellular protein transport-IEA	505.8	367	447.2	588.9	567.6	680	817.5	1036	1005	725.2	922.2	795.2
193231	TRUE	0.2043	0.9999	0.9575	0.03927	0.4398	0.4249	ADH_zinc_N	Zinc-binding dehydrogenase	GO:0005737-IEA;GO:0008270-IEA;GO:0016491-IEA;GO:0019430-IEA;GO:0055114-IEA;GO:0004791-IEA	cytoplasm-IEA;zinc ion binding-IEA;oxidoreductase activity-IEA;removal of superoxide radicals-IEA;oxidation-reduction process-IEA;thioredoxin-disulfide reductase activity-IEA	2773	1542	1318	2215	2212	2072	2155	4428	4380	2603	2873	2130
193478	TRUE	0.1952	0.9999	-0.7322	0.04658	-1.132	0.006929	MCM	MCM2/3/5 family	GO:0003688-IEA;GO:0032508-IEA;GO:0000790-IEA;GO:0031298-IEA;GO:0016787-IEA;GO:0006270-IEA;GO:0006271-IEA;GO:0003682-IEA;GO:0042555-IEA;GO:0005524-IEA;GO:0006974-IEA;GO:0003677-IEA;GO:0000166-IEA;GO:0003678-IEA;GO:0005737-IEA;GO:1902450-IEA;GO:0006260-IEA;GO:0033260-IEA;GO:0000727-IEA;GO:0031261-IEA;GO:0006267-IEA;GO:0051097-IEA;GO:0004386-IEA;GO:0003697-IEA;GO:0005634-IEA;GO:0005656-IEA;GO:000078…	DNA replication origin binding-IEA;DNA duplex unwinding-IEA;nuclear chromatin-IEA;replication fork protection complex-IEA;hydrolase activity-IEA;DNA replication initiation-IEA;DNA strand elongation involved in DNA replication-IEA;chromatin binding-IEA;MCM complex-IEA;ATP binding-IEA;cellular response to DNA damage stimulus-IEA;DNA binding-IEA;nucleotide binding-IEA;DNA helicase activity-IEA;cytop…	2017	2750	3372	4084	2232	3063	1745	1708	1435	1261	925.7	1489
193545	TRUE	-0.5611	0.9999	-1.89	0.008245	-1.278	0.1775	RRM_2	RNA recognition motif 2	GO:0000166-IEA;GO:0051446-IEA;GO:0034064-IEA;GO:0003723-IEA;GO:0005737-IEA;GO:0005829-IEA;GO:0006279-IEA;GO:0033620-IEA;GO:0000228-IEA;GO:0007127-IEA;GO:0005634-IEA;GO:0003676-IEA	nucleotide binding-IEA;positive regulation of meiotic cell cycle-IEA;Tor2-Mei2-Ste11 complex-IEA;RNA binding-IEA;cytoplasm-IEA;cytosol-IEA;premeiotic DNA replication-IEA;Mei2 nuclear dot complex-IEA;nuclear chromosome-IEA;meiosis I-IEA;nucleus-IEA;nucleic acid binding-IEA	32.5	260.3	45.16	16.03	160.6	40.98	32.61	15.73	21.3	61.51	15.75	44.9
193965	TRUE	0.2829	0.9999	-0.3362	0.4232	-0.965	0.0361	DUF1917	Domain of unknown function (DUF1917)			852.1	852.2	666.4	1009	1100	782.5	612.1	597.8	661.5	402.2	341.2	449
193975	TRUE	0.05926	0.9999	0.1389	0.7644	-0.3129	0.5456	V-SNARE_C	Snare region anchored in the vesicle membrane C-terminus	GO:0005789-IEA;GO:0005737-IEA;GO:0006906-IEA;GO:0005507-IEA;GO:0016020-IEA;GO:0012507-IEA;GO:0016021-IEA;GO:0031201-IEA;GO:0048280-IEA;GO:0016740-IEA;GO:0061025-IEA;GO:0016746-IEA;GO:0005484-IEA;GO:0005794-IEA;GO:0006810-IEA;GO:0006888-IEA;GO:0055070-IEA	endoplasmic reticulum membrane-IEA;cytoplasm-IEA;vesicle fusion-IEA;copper ion binding-IEA;membrane-IEA;ER to Golgi transport vesicle membrane-IEA;integral component of membrane-IEA;SNARE complex-IEA;vesicle fusion with Golgi apparatus-IEA;transferase activity-IEA;membrane fusion-IEA;transferase activity, transferring acyl groups-IEA;SNAP receptor activity-IEA;Golgi apparatus-IEA;transport-IEA;en…	1387	1383	1722	1528	1559	1607	1706	1721	1524	1120	1214	1256
194035	TRUE	-0.1754	0.9999	-0.1852	0.6702	-0.04956	0.9376					1529	1617	1567	1262	1504	1408	1349	1358	1434	1362	1481	1679
194058	TRUE	0.06929	0.9999	0.4531	0.339	-0.4953	0.3937	Ifi-6-16	Interferon-induced 6-16 family	GO:0016020-IEA;GO:0016021-IEA	membrane-IEA;integral component of membrane-IEA	5863	3836	5408	6058	3992	5874	6659	7497	6535	3012	3212	4406
194471	TRUE	-0.1198	0.9999	0.01897	0.9721	-0.4489	0.3356			GO:0003677-IEA;GO:0008150-ND;GO:0016020-IEA;GO:0016021-IEA;GO:0005575-ND;GO:0005524-IEA	DNA binding-IEA;biological_process-ND;membrane-IEA;integral component of membrane-IEA;cellular_component-ND;ATP binding-IEA	3185	2797	2797	2874	2620	2603	2691	2876	3329	2052	2252	2082
194805	TRUE	-0.001353	0.9999	-0.3052	0.5991	-0.168	0.8441	MIF4G	MIF4G domain	GO:0003743-IEA;GO:0010494-IEA;GO:0003723-IEA;GO:0005829-IEA;GO:0006413-IEA	translation initiation factor activity-IEA;cytoplasmic stress granule-IEA;RNA binding-IEA;cytosol-IEA;translational initiation-IEA	12610	12690	16130	14020	13240	14250	11690	11020	10820	13450	11730	11510
195058	TRUE	-0.179	0.9999	0.5194	0.306	-0.06212	0.9439	F-box-like	F-box-like			304.7	206.9	209.5	244.7	190.8	200	366.4	394.6	284.8	225.9	283.5	176
195080	TRUE	0.729	0.9999	-1.078	0.01315	0.8488	0.2476	PHO4	Phosphate transporter family	GO:0055085-IEA;GO:0016020-IEA;GO:0006817-IEA;GO:0016021-IEA;GO:0006810-IEA;GO:0005315-IEA	transmembrane transport-IEA;membrane-IEA;phosphate ion transport-IEA;integral component of membrane-IEA;transport-IEA;inorganic phosphate transmembrane transporter activity-IEA	659.1	427.7	373.9	229.8	622.5	1585	208.7	207.1	260.1	519.3	384.1	1714
196106	TRUE	0.1742	0.9999	-0.205	0.6947	0.5619	0.2771	SLAC1	Voltage-dependent anion channel	GO:0055085-IEA;GO:0016020-IEA;GO:0016021-IEA	transmembrane transport-IEA;membrane-IEA;integral component of membrane-IEA	485.5	401.5	394.6	472.4	550.1	427.3	356.6	330.4	420.4	566.6	719.2	607.3
196242	TRUE	0.06227	0.9999	-0.2715	0.5236	0.001932	0.9977	Zn_clus	Fungal Zn(2)-Cys(6) binuclear cluster domain	GO:0000981-IEA;GO:0008270-IEA;GO:0006355-IEA;GO:0005634-IEA;GO:0006357-IEA	DNA-binding transcription factor activity, RNA polymerase II-specific-IEA;zinc ion binding-IEA;regulation of transcription, DNA-templated-IEA;nucleus-IEA;regulation of transcription by RNA polymerase II-IEA	3080	3727	3461	2835	4658	3219	2761	2836	2905	3156	2928	4122
196337	TRUE	0.3411	0.9999	-0.3902	0.4802	0.2915	0.7138					74.14	106.7	75.52	71.61	132.8	126.8	52.18	69.48	67.27	105.3	97.12	115.8
196365	TRUE	-0.2425	0.9999	-0.4022	0.4926	-0.1595	0.8556					181.8	231.5	188.1	133.6	209.9	160	119.6	171.7	157	134.9	180.2	216.2
196398	TRUE	0.1152	0.9999	-0.1611	0.7833	0.8237	0.1859					56.87	56.65	54.79	33.13	75.52	75.12	36.96	51.13	59.42	101.7	95.37	120.5
196514	TRUE	-0.2561	0.9999	-0.05432	0.9184	-0.3809	0.4241	PBD	P21-Rho-binding domain	GO:0005933-IEA;GO:0000166-IEA;GO:0000011-IEA;GO:0005739-IEA;GO:0010629-IEA;GO:0016310-IEA;GO:0016740-IEA;GO:0019236-IEA;GO:0016301-IEA;GO:0031106-IEA;GO:0007096-IEA;GO:0035376-IEA;GO:0042307-IEA;GO:0004672-IEA;GO:0004674-IEA;GO:0000324-IEA;GO:0005524-IEA;GO:0005634-IEA;GO:0006468-IEA	cellular bud-IEA;nucleotide binding-IEA;vacuole inheritance-IEA;mitochondrion-IEA;negative regulation of gene expression-IEA;phosphorylation-IEA;transferase activity-IEA;response to pheromone-IEA;kinase activity-IEA;septin ring organization-IEA;regulation of exit from mitosis-IEA;sterol import-IEA;positive regulation of protein import into nucleus-IEA;protein kinase activity-IEA;protein serine/th…	1845	1998	2466	1555	1756	1979	2452	1648	1975	1365	1729	1716
196762	TRUE	-0.3563	0.9999	-0.7062	0.1213	-1.055	0.0396	MMR_HSR1	50S ribosome-binding GTPase	GO:0005525-IEA;GO:0016020-IEA;GO:0016021-IEA;GO:0016787-IEA	GTP binding-IEA;membrane-IEA;integral component of membrane-IEA;hydrolase activity-IEA	989.2	454.8	841.8	735.3	459.5	594.2	380.5	559.8	449.6	309.9	440.1	329.6
196825	TRUE	-0.08156	0.9999	-0.2217	0.6189	-0.2966	0.5959	Med21	Subunit 21 of Mediator complex	GO:0000122-IEA;GO:0005829-IEA;GO:0016592-IEA;GO:0001106-IEA;GO:0070847-IEA;GO:0001105-IEA;GO:0005634-IEA;GO:0045944-IEA;GO:0001103-IEA	negative regulation of transcription by RNA polymerase II-IEA;cytosol-IEA;mediator complex-IEA;transcription corepressor activity-IEA;core mediator complex-IEA;transcription coactivator activity-IEA;nucleus-IEA;positive regulation of transcription by RNA polymerase II-IEA;RNA polymerase II repressing transcription factor binding-IEA	819.6	800.5	916.6	851.8	697.2	855.6	734.9	810.2	626.7	650.6	663.2	733.7
196827	FALSE	0.3919		0.04257		0.4423						4.062	4.105	2.221	0	7.155	14.63	2.174	2.622	6.727	9.464	12.25	2.363
196846	FALSE	-0.05353		0.004192		-0.05056						1.016	0	0	0	0	0	1.087	0	0	0	0	0
196908	TRUE	0.02307	0.9999	0.2218	0.6506	0.3077	0.628	Aminotran_4	Amino-transferase class IV	GO:0052655-IEA;GO:0052656-IEA;GO:0005737-IEA;GO:0052654-IEA;GO:0003824-IEA;GO:0016740-IEA;GO:0009083-IEA;GO:0009082-IEA;GO:0009081-IEA;GO:0008152-IEA;GO:0004084-IEA;GO:0008483-IEA;GO:0005575-ND;GO:0008652-IEA;GO:0005634-IEA	L-valine transaminase activity-IEA;L-isoleucine transaminase activity-IEA;cytoplasm-IEA;L-leucine transaminase activity-IEA;catalytic activity-IEA;transferase activity-IEA;branched-chain amino acid catabolic process-IEA;branched-chain amino acid biosynthetic process-IEA;branched-chain amino acid metabolic process-IEA;metabolic process-IEA;branched-chain-amino-acid transaminase activity-IEA;transa…	1371	943.3	1574	1545	1068	1358	1173	1784	1583	1572	2271	964.1
196949	TRUE	0.1096	0.9999	-0.1421	0.7684	-0.1934	0.7247	Glyco_transf_15	Glycolipid 2-alpha-mannosyltransferase	GO:0000032-IEA;GO:0000030-IEA;GO:0016020-IEA;GO:0097502-IEA;GO:0016021-IEA;GO:0016740-IEA;GO:0016757-IEA;GO:0006491-IEA;GO:0006493-IEA;GO:0006487-IEA;GO:0006486-IEA;GO:0005794-IEA;GO:0000026-IEA	cell wall mannoprotein biosynthetic process-IEA;mannosyltransferase activity-IEA;membrane-IEA;mannosylation-IEA;integral component of membrane-IEA;transferase activity-IEA;transferase activity, transferring glycosyl groups-IEA;N-glycan processing-IEA;protein O-linked glycosylation-IEA;protein N-linked glycosylation-IEA;protein glycosylation-IEA;Golgi apparatus-IEA;alpha-1,2-mannosyltransferase ac…	1266	1283	1320	1353	1303	1532	1423	1004	1076	1056	1144	1160
197209	TRUE	-0.5992	0.9999	-1.393	0.0004391	-0.9784	0.08399	Alpha-amylase	Alpha amylase, catalytic domain	GO:0000023-IEA;GO:0003824-IEA;GO:0005829-IEA;GO:0016740-IEA;GO:0033201-IEA;GO:0016787-IEA;GO:0016798-IEA;GO:0008152-IEA;GO:0016757-IEA;GO:0032450-IEA;GO:0009011-IEA;GO:0044653-IEA;GO:0004373-IEA;GO:0044654-IEA;GO:0004575-IEA;GO:0005975-IEA;GO:0005634-IEA;GO:0004556-IEA	maltose metabolic process-IEA;catalytic activity-IEA;cytosol-IEA;transferase activity-IEA;alpha-1,4-glucan synthase activity-IEA;hydrolase activity-IEA;hydrolase activity, acting on glycosyl bonds-IEA;metabolic process-IEA;transferase activity, transferring glycosyl groups-IEA;maltose alpha-glucosidase activity-IEA;starch synthase activity-IEA;dextrin alpha-glucosidase activity-IEA;glycogen (star…	1980	4163	4767	1831	2778	2590	1519	1404	1213	1269	1424	2781
197512	TRUE	0.08282	0.9999	1.816	5.393e-07	1.634	0.003545	NAD_binding_4	Male sterility protein	GO:0003854-IEA;GO:0005789-IEA;GO:0050662-IEA;GO:0016616-IEA;GO:0003824-IEA;GO:0016491-IEA;GO:0016020-IEA;GO:0016021-IEA;GO:0055114-IEA;GO:0006694-IEA;GO:0005783-IEA;GO:0016853-IEA	3-beta-hydroxy-delta5-steroid dehydrogenase activity-IEA;endoplasmic reticulum membrane-IEA;coenzyme binding-IEA;oxidoreductase activity, acting on the CH-OH group of donors, NAD or NADP as acceptor-IEA;catalytic activity-IEA;oxidoreductase activity-IEA;membrane-IEA;integral component of membrane-IEA;oxidation-reduction process-IEA;steroid biosynthetic process-IEA;endoplasmic reticulum-IEA;isomer…	480.4	357.1	244.3	346.3	454.7	344.4	1415	1396	1067	781.9	1954	662.8
197636	TRUE	-0.06255	0.9999	0.3436	0.5063	0.02115	0.9796			GO:0008150-ND;GO:0016020-IEA;GO:0016021-IEA;GO:0005575-ND;GO:0003674-ND	biological_process-ND;membrane-IEA;integral component of membrane-IEA;cellular_component-ND;molecular_function-ND	6836	6445	7148	7023	6291	6303	10300	7627	8004	6806	8517	5323
197988	TRUE	0.1556	0.9999	-0.9669	0.01527	-0.5218	0.3706	GATase_5	CobB/CobQ-like glutamine amidotransferase domain	GO:0000166-IEA;GO:0005737-IEA;GO:0046872-IEA;GO:0006164-IEA;GO:0006189-IEA;GO:0006541-IEA;GO:0005794-IEA;GO:0004642-IEA;GO:0016874-IEA;GO:0005524-IEA	nucleotide binding-IEA;cytoplasm-IEA;metal ion binding-IEA;purine nucleotide biosynthetic process-IEA;'de novo' IMP biosynthetic process-IEA;glutamine metabolic process-IEA;Golgi apparatus-IEA;phosphoribosylformylglycinamidine synthase activity-IEA;ligase activity-IEA;ATP binding-IEA	4614	4385	7317	6437	4689	7140	3158	2404	2770	3829	3823	3652
198027	TRUE	0.4092	0.9999	3.301	3.83e-11	2.395	3.545e-06					1026	949.9	323.6	632.7	1243	1177	10050	8043	4820	3257	5859	3019
198178	TRUE	-0.3279	0.9999	-0.1916	0.7164	-0.4774	0.4518	Glyco_hydro_79C	Glycosyl hydrolase family 79 C-terminal beta domain	GO:0016020-IEA;GO:0016021-IEA;GO:0016787-IEA;GO:0005975-IEA	membrane-IEA;integral component of membrane-IEA;hydrolase activity-IEA;carbohydrate metabolic process-IEA	2737	1539	1879	2415	1127	1385	1295	1799	2292	2233	736.7	1421
198228	TRUE	-0.823	0.9999	-2.703	8.111e-05	-2.134	0.006382					147.3	958.9	222.9	82.29	274.3	380.5	38.05	78.66	62.78	63.88	77	137.1
198303	TRUE	-0.0948	0.9999	-0.5414	0.1977	0.583	0.3721			GO:0008270-IEA;GO:0046872-IEA;GO:0016874-IEA	zinc ion binding-IEA;metal ion binding-IEA;ligase activity-IEA	5367	4646	4055	3496	5414	4251	2662	3062	3932	10700	6109	4219
198404	TRUE	0.05914	0.9999	0.7828	0.1168	1.042	0.07016	Acetyltransf_3	Acetyltransferase (GNAT) domain	GO:0006418-IEA;GO:0000166-IEA;GO:0005737-IEA;GO:0004812-IEA;GO:0016740-IEA;GO:0005840-IEA;GO:0006437-IEA;GO:0008080-IEA;GO:0005524-IEA;GO:0004831-IEA	tRNA aminoacylation for protein translation-IEA;nucleotide binding-IEA;cytoplasm-IEA;aminoacyl-tRNA ligase activity-IEA;transferase activity-IEA;ribosome-IEA;tyrosyl-tRNA aminoacylation-IEA;N-acetyltransferase activity-IEA;ATP binding-IEA;tyrosine-tRNA ligase activity-IEA	170.6	211.8	130.3	149.6	188.4	197.1	291.4	347.4	264.6	279.2	474.2	324.9
198419	TRUE	-0.06104	0.9999	0.9825	0.006099	0.6861	0.1446					682.5	613.3	653	535.4	717.1	614.7	1654	1190	1035	1098	1256	785.7
198462	TRUE	0.06086	0.9999	-0.6046	0.2131	-0.2511	0.7174	EVE	EVE domain	GO:0003677-IEA;GO:0005737-IEA;GO:0006355-IEA;GO:0005730-IEA;GO:0005634-IEA;GO:0000785-IEA	DNA binding-IEA;cytoplasm-IEA;regulation of transcription, DNA-templated-IEA;nucleolus-IEA;nucleus-IEA;chromatin-IEA	395.1	481.1	353.9	447.8	484.1	353.2	210.9	234.7	353.2	339.5	255.5	426.5
198594	TRUE	0.2994	0.9999	1.288	0.0002895	0.5678	0.3196	4HBT	Thioesterase superfamily	GO:0016790-IEA;GO:0016853-IEA	thiolester hydrolase activity-IEA;isomerase activity-IEA	1102	763.5	612.3	1012	1014	1032	1820	2132	2140	1149	1734	785.7
198611	TRUE	-0.02931	0.9999	-0.1197	0.8161	0.2043	0.7049	2OG-FeII_Oxy_2	2OG-Fe(II) oxygenase superfamily	GO:0005506-ISS;GO:0003723-IEA;GO:0042393-IEA;GO:0000790-IEA;GO:0046872-IEA;GO:0003824-IEA;GO:0005829-IEA;GO:0005829-ISS;GO:0016020-IEA;GO:0016021-IEA;GO:0018126-IEA;GO:0016300-IEA;GO:0016300-ISS;GO:0016740-IEA;GO:0030488-IEA;GO:0030488-ISS;GO:0035514-IEA;GO:0008152-IEA;GO:0008270-ISS;GO:0016706-IEA;GO:0016706-ISS;GO:0080111-IEA;GO:0008198-IEA;GO:0061418-IEA;GO:0002098-IEA;GO:0002098-ISS;GO:000016…	iron ion binding-ISS;RNA binding-IEA;histone binding-IEA;nuclear chromatin-IEA;metal ion binding-IEA;catalytic activity-IEA;cytosol-IEA;cytosol-ISS;membrane-IEA;integral component of membrane-IEA;protein hydroxylation-IEA;tRNA (uracil) methyltransferase activity-IEA;tRNA (uracil) methyltransferase activity-ISS;transferase activity-IEA;tRNA methylation-IEA;tRNA methylation-ISS;DNA demethylase acti…	1655	1341	1257	1367	1479	1326	1182	1089	1640	1608	1773	1496
198675	TRUE	-1.014	0.9999	-3.171	7.774e-10	-1.34	0.1037	Xan_ur_permease	Permease family	GO:0055085-IEA;GO:0016020-IEA;GO:0016021-IEA;GO:0006810-IEA;GO:0005215-IEA	transmembrane transport-IEA;membrane-IEA;integral component of membrane-IEA;transport-IEA;transporter activity-IEA	1680	8754	4827	1353	3146	3029	534.9	540.1	593.1	2689	520.6	2753
198808	TRUE	0.102	0.9999	0.8405	0.02711	0.9436	0.01948					1544	1639	1274	1751	1891	1146	1782	2876	3345	2930	3332	2292
198872	TRUE	-0.01803	0.9999	-0.2116	0.6306	-0.4305	0.3835	Pro_isomerase	Cyclophilin type peptidyl-prolyl cis-trans isomerase/CLD	GO:0003755-IEA;GO:0003755-IBA;GO:0000166-IEA;GO:0008270-IEA;GO:0046872-IEA;GO:0000413-IEA;GO:0016853-IEA;GO:0003676-IEA;GO:0006457-IEA	peptidyl-prolyl cis-trans isomerase activity-IEA;peptidyl-prolyl cis-trans isomerase activity-IBA;nucleotide binding-IEA;zinc ion binding-IEA;metal ion binding-IEA;protein peptidyl-prolyl isomerization-IEA;isomerase activity-IEA;nucleic acid binding-IEA;protein folding-IEA	1240	1622	1449	1435	1459	1372	1298	1238	1184	979.5	1000	1191
198888	TRUE	-0.166	0.9999	-0.76	0.1231	-0.1052	0.898			GO:0046912-IEA	transferase activity, transferring acyl groups, acyl groups converted into alkyl on transfer-IEA	258	444.2	315.4	222.3	375.2	305.4	173.9	187.5	227.6	324.1	273.9	340.3
198967	TRUE	0.1237	0.9999	-0.03762	0.9597	-0.03818	0.9697	F-box-like	F-box-like			112.7	157.6	122.2	188.1	113.7	130.7	132.6	150.8	98.66	136	170.6	73.25
199356	TRUE	-0.1416	0.9999	-0.1362	0.7883	-0.1328	0.8251			GO:0008150-ND;GO:0016020-IEA;GO:0016021-IEA;GO:0005575-ND;GO:0003674-ND	biological_process-ND;membrane-IEA;integral component of membrane-IEA;cellular_component-ND;molecular_function-ND	1801	2301	1439	1324	1984	1707	1438	1673	1928	1524	1712	1779
199631	TRUE	0.07591	0.9999	-0.3705	0.353	-0.2066	0.7139	F-box-like	F-box-like	GO:0005506-IEA;GO:0016209-IEA;GO:0016705-IEA;GO:0016491-IEA;GO:0046872-IEA;GO:0020037-IEA;GO:0055114-IEA;GO:0004497-IEA;GO:0098869-IEA	iron ion binding-IEA;antioxidant activity-IEA;oxidoreductase activity, acting on paired donors, with incorporation or reduction of molecular oxygen-IEA;oxidoreductase activity-IEA;metal ion binding-IEA;heme binding-IEA;oxidation-reduction process-IEA;monooxygenase activity-IEA;cellular oxidant detoxification-IEA	1189	1102	1274	1301	1037	1436	974.1	915	862.2	1047	852.2	1167
199815	TRUE	0.02296	0.9999	-0.005903	0.9924	0.275	0.6584	F-box-like	F-box-like			390	439.2	365	266.1	391.9	556.1	390.3	399.8	399.1	475.6	449.7	516.3
199853	TRUE	0.04442	0.9999	0.3623	0.3757	0.3242	0.5619			GO:0016020-IEA;GO:0016021-IEA	membrane-IEA;integral component of membrane-IEA	914.1	766	670.8	725.7	926.1	772.7	919.7	1004	1105	1118	795.3	1018
199879	TRUE	0.1094	0.9999	0.6079	0.09525	0.1331	0.8265	Ost4	Oligosaccaryltransferase	GO:0016020-IEA;GO:0016021-IEA	membrane-IEA;integral component of membrane-IEA	1480	1226	1680	1538	1599	1607	2125	2345	2229	1479	1409	1893
199884	TRUE	0.02584	0.9999	1.92	2.989e-06	-0.7735	0.3317					1716	633	794.4	1186	973	1049	4043	4050	3878	323	1200	296.6
200136	TRUE	0.7227	0.9999	1.751	0.00134	1.148	0.09848					134.1	53.37	88.11	166.7	153.4	152.2	217.4	285.8	492.2	177.4	309.7	153.6
200537	TRUE	-0.2753	0.9999	0.9996	0.0378	-0.9588	0.1403					4384	1740	1684	3001	1523	1953	5473	5018	5146	928.6	2317	739.6
200607	TRUE	-0.1067	0.9999	-0.6225	0.2971	-0.7733	0.2984	F-box-like	F-box-like			53.83	133	128.1	99.39	82.68	110.2	56.53	55.06	82.96	48.5	42.87	80.34
200640	TRUE	-0.09646	0.9999	0.592	0.1735	-0.4408	0.5014	Amidase	Amidase	GO:0000166-IEA;GO:0070681-IEA;GO:0030956-IEA;GO:0005739-IEA;GO:0032543-IEA;GO:0016740-IEA;GO:0016884-IEA;GO:0016874-IEA;GO:0050567-IEA;GO:0005524-IEA;GO:0006412-IEA	nucleotide binding-IEA;glutaminyl-tRNAGln biosynthesis via transamidation-IEA;glutamyl-tRNA(Gln) amidotransferase complex-IEA;mitochondrion-IEA;mitochondrial translation-IEA;transferase activity-IEA;carbon-nitrogen ligase activity, with glutamine as amido-N-donor-IEA;ligase activity-IEA;glutaminyl-tRNA synthase (glutamine-hydrolyzing) activity-IEA;ATP binding-IEA;translation-IEA	398.1	329.2	321.3	397.6	308.4	276.1	653.4	500.8	440.6	315.9	241.5	204.4
200761	TRUE	-0.3708	0.9999	0.8116	0.1929	-0.5607	0.5014					106.6	34.48	40.72	47.02	35.77	51.71	150	86.52	103.1	43.77	51.62	17.72
201100	TRUE	-0.03707	0.9999	0.8864	0.009655	0.8251	0.05756	Glyco_transf_22	Alg9-like mannosyltransferase family	GO:0006506-IEA;GO:0016757-IEA;GO:0016020-IEA;GO:0016021-IEA;GO:0097502-IEA;GO:0006276-IEA;GO:0016740-IEA;GO:0004584-IEA	GPI anchor biosynthetic process-IEA;transferase activity, transferring glycosyl groups-IEA;membrane-IEA;integral component of membrane-IEA;mannosylation-IEA;plasmid maintenance-IEA;transferase activity-IEA;dolichyl-phosphate-mannose-glycolipid alpha-mannosyltransferase activity-IEA	2003	1741	1289	1945	1712	1257	3022	2969	3335	3626	2821	2447
201272	TRUE	-0.03111	0.9999	0.4675	0.2941	-0.0602	0.9396					503.7	747.1	608.6	486.3	646.3	687.8	634.9	1142	807.2	365.5	626.5	775.1
201350	TRUE	0.02696	0.9999	-0.1488	0.8198	0.4184	0.5224					252.9	312.8	229.5	218	357.7	233.2	179.4	242.5	292.6	304	398.1	362.7
201523	TRUE	-0.07488	0.9999	1.861	1.944e-05	5.162	5.222e-07	p450	Cytochrome P450	GO:0005506-IEA;GO:0016491-IEA;GO:0016705-IEA;GO:0046872-IEA;GO:0016020-IEA;GO:0016021-IEA;GO:0020037-IEA;GO:0055114-IEA;GO:0004497-IEA	iron ion binding-IEA;oxidoreductase activity-IEA;oxidoreductase activity, acting on paired donors, with incorporation or reduction of molecular oxygen-IEA;metal ion binding-IEA;membrane-IEA;integral component of membrane-IEA;heme binding-IEA;oxidation-reduction process-IEA;monooxygenase activity-IEA	302.7	286.5	176.2	198.8	229	297.6	1178	1175	502.3	4977	22760	612
201601	TRUE	-0.1565	0.9999	-0.2904	0.4819	0.1392	0.8182					975	1007	872.2	784.5	831.5	945.4	744.7	791.8	791.5	1123	946.7	1057
201782	TRUE	0.01187	0.9999	-0.7067	0.04831	-0.8806	0.03327					2376	1887	2697	2282	2081	2676	1258	1535	1460	1254	1032	1457
201811	TRUE	-0.147	0.9999	-0.09101	0.8565	-0.562	0.2441	RRM_1	RNA recognition motif. (a.k.a. RRM, RBD, or RNP domain)	GO:0000166-IEA;GO:0043231-IEA;GO:0005654-IEA;GO:0005730-IEA;GO:0005634-IEA;GO:0003676-IEA	nucleotide binding-IEA;intracellular membrane-bounded organelle-IEA;nucleoplasm-IEA;nucleolus-IEA;nucleus-IEA;nucleic acid binding-IEA	1034	907.2	1191	1116	903.9	816.6	991.5	1037	910.4	692	791	619.1
201950	TRUE	0.0647	0.9999	0.1922	0.7103	-0.184	0.7775	SPC25	Microsomal signal peptidase 25 kDa subunit (SPC25)	GO:0003735-IEA;GO:0008233-IEA;GO:0045047-IEA;GO:0016020-IEA;GO:0006508-IEA;GO:0016021-IEA;GO:0006465-IEA;GO:0005840-IEA;GO:0006412-IEA;GO:0005787-IEA;GO:0005622-IEA	structural constituent of ribosome-IEA;peptidase activity-IEA;protein targeting to ER-IEA;membrane-IEA;proteolysis-IEA;integral component of membrane-IEA;signal peptide processing-IEA;ribosome-IEA;translation-IEA;signal peptidase complex-IEA;intracellular-IEA	4456	5378	3843	4716	5868	3719	5706	4613	5310	4187	3915	3861
202139	TRUE	-0.2371	0.9999	0.004603	0.993	-0.2985	0.5779	Sel1	Sel1 repeat	GO:0035838-IEA;GO:0005829-IEA;GO:0051286-IEA;GO:0032153-IEA;GO:0004860-IEA;GO:1904030-IEA;GO:0010972-IEA	growing cell tip-IEA;cytosol-IEA;cell tip-IEA;cell division site-IEA;protein kinase inhibitor activity-IEA;negative regulation of cyclin-dependent protein kinase activity-IEA;negative regulation of G2/M transition of mitotic cell cycle-IEA	1181	1177	934.4	893.5	1007	890.8	1144	1131	1028	877.8	847.8	928.7
202267	TRUE	0.5212	0.9999	1.089	0.01191	1.855	0.004426			GO:0055085-IEA;GO:0003824-IEA;GO:0016020-IEA;GO:0015297-IEA;GO:0016021-IEA;GO:0006855-IEA;GO:0015238-IEA	transmembrane transport-IEA;catalytic activity-IEA;membrane-IEA;antiporter activity-IEA;integral component of membrane-IEA;drug transmembrane transport-IEA;drug transmembrane transporter activity-IEA	542.3	761.9	304.3	447.8	1413	442.9	1382	1197	875.6	887.2	1109	3809
202362	TRUE	-0.03604	0.9999	0.1199	0.7944	0.3672	0.4565					2286	2427	2283	2180	2440	2212	2755	2208	2643	3019	3369	2599
202371	FALSE	-0.1499		0.04038		-0.1993						3.047	2.463	0.7404	1.069	0	1.951	1.087	3.933	2.242	0	1.75	0
202468	TRUE	0.4518	0.9999	0.1434	0.8696	-0.3933	0.6814	Ferritin_2	Ferritin-like domain			96.48	180.6	68.86	206.3	194	82.93	64.14	127.2	194	88.72	35.87	130
203502	TRUE	-0.08818	0.9999	0.1111	0.828	-0.8159	0.09977					1224	952.4	1182	1051	864.9	1253	1140	1070	1418	676.7	813.7	398.2
203507	TRUE	-0.1438	0.9999	0.04375	0.939	-0.2151	0.7381					430.6	478.7	465.7	417.9	332.3	496.6	512	435.2	470.9	389.2	374.5	410
203508	TRUE	0.1483	0.9999	0.1395	0.7902	-0.2628	0.6827					480.4	412.1	416.8	460.6	372.8	625.4	468.6	503.4	473.1	384.5	343.9	352.1
203560	TRUE	0.01362	0.9999	0.454	0.339	0.9975	0.03474			GO:0016020-IEA;GO:0016021-IEA	membrane-IEA;integral component of membrane-IEA	420.5	544.3	308	495.9	476.2	314.2	454.4	654.2	645.8	929.8	806.7	816.4
203704	TRUE	-0.4882	0.9999	0.3074	0.5129	-0.2045	0.7608	STE3	Pheromone A receptor	GO:0004932-IEA;GO:0004934-IEA;GO:0004933-IEA;GO:0007165-IEA;GO:0016020-IEA;GO:0016021-IEA;GO:0007186-IEA;GO:0004871-IEA;GO:0019236-IEA;GO:0004930-IEA;GO:0005886-IEA	mating-type factor pheromone receptor activity-IEA;mating-type alpha-factor pheromone receptor activity-IEA;mating-type a-factor pheromone receptor activity-IEA;signal transduction-IEA;membrane-IEA;integral component of membrane-IEA;G protein-coupled receptor signaling pathway-IEA;obsolete signal transducer activity-IEA;response to pheromone-IEA;G protein-coupled receptor activity-IEA;plasma memb…	4607	3177	2908	2769	2317	2547	4781	4173	4282	3636	3729	1876
203952	TRUE	1.061	0.7597	2.367	6.742e-05	2.5	2.496e-06	Sugar_tr	Sugar (and other) transporter	GO:0055085-IEA;GO:0016020-IEA;GO:0016021-IEA;GO:0008643-IEA;GO:0022857-IEA	transmembrane transport-IEA;membrane-IEA;integral component of membrane-IEA;carbohydrate transport-IEA;transmembrane transporter activity-IEA	164.5	203.6	79.96	156	468.2	333.7	249	823.3	1360	761.8	1329	558.9
204055	TRUE	-0.1623	0.9999	-0.4411	0.2404	-0.2221	0.6958	DUF3543	Domain of unknown function (DUF3543)	GO:0000166-IEA;GO:0006914-IEA;GO:0000045-IEA;GO:0034727-IEA;GO:0097635-IEA;GO:0005829-IEA;GO:0032258-IEA;GO:0016310-IEA;GO:0016301-IEA;GO:0044805-IEA;GO:0000407-IEA;GO:0046777-IEA;GO:0000747-IEA;GO:0000329-IEA;GO:0004672-IEA;GO:0004674-IEA;GO:0005524-IEA;GO:0000422-IEA;GO:0005634-IEA;GO:0006468-IEA;GO:0000421-IEA	nucleotide binding-IEA;autophagy-IEA;autophagosome assembly-IEA;piecemeal microautophagy of the nucleus-IEA;extrinsic component of autophagosome membrane-IEA;cytosol-IEA;protein localization by the Cvt pathway-IEA;phosphorylation-IEA;kinase activity-IEA;late nucleophagy-IEA;phagophore assembly site-IEA;protein autophosphorylation-IEA;conjugation with cellular fusion-IEA;fungal-type vacuole membra…	2371	3311	2608	2036	2878	2491	2119	2006	1974	1992	2266	2792
204282	TRUE	-0.1477	0.9999	-0.2797	0.4958	-0.1793	0.7562	F-box-like	F-box-like			1527	1658	1569	1365	1322	1613	1165	1321	1425	1198	1206	1759
204469	FALSE	-0.1043		0.4042	0.4431	0.1454						10.16	6.568	10.37	5.344	11.92	5.854	23.92	6.555	14.57	3.549	21.87	7.089
204652	TRUE	-0.05745	0.9999	-0.6921	0.09466	-0.9314	0.05949	PCI	PCI domain	GO:0005829-IEA;GO:0010971-IEA;GO:0010388-IBA;GO:0008180-IBA;GO:0006511-IBA	cytosol-IEA;positive regulation of G2/M transition of mitotic cell cycle-IEA;protein deneddylation-IBA;COP9 signalosome-IBA;ubiquitin-dependent protein catabolic process-IBA	3300	3795	6080	4866	3083	4783	2650	3045	2449	2330	1721	2801
204891	TRUE	-0.0348	0.9999	-0.7188	0.1018	-0.3797	0.5354					397.1	738.9	601.9	475.6	625.6	596.1	401.2	317.3	326.3	461.4	393.7	466.7
204903	TRUE	-0.1473	0.9999	0.3558	0.367	0.2761	0.6079			GO:0016020-IEA;GO:0016021-IEA	membrane-IEA;integral component of membrane-IEA	1396	1236	1111	1180	1102	1102	1652	1577	1568	1514	1776	1225
204909	TRUE	-0.000169	1	-0.3302	0.5954	-0.1032	0.9071	3Beta_HSD	3-beta hydroxysteroid dehydrogenase/isomerase family	GO:0003854-IEA;GO:0005789-IEA;GO:0050662-IEA;GO:0016616-IEA;GO:0003824-IEA;GO:0016491-IEA;GO:0016020-IEA;GO:0016021-IEA;GO:0055114-IEA;GO:0006694-IEA;GO:0005783-IEA;GO:0016853-IEA	3-beta-hydroxy-delta5-steroid dehydrogenase activity-IEA;endoplasmic reticulum membrane-IEA;coenzyme binding-IEA;oxidoreductase activity, acting on the CH-OH group of donors, NAD or NADP as acceptor-IEA;catalytic activity-IEA;oxidoreductase activity-IEA;membrane-IEA;integral component of membrane-IEA;oxidation-reduction process-IEA;steroid biosynthetic process-IEA;endoplasmic reticulum-IEA;isomer…	234.6	552.5	249.5	194.5	538.2	298.5	265.3	309.4	244.4	313.5	315.9	327.3
205173	TRUE	0.2362	0.9999	1.71	9.389e-06	1.637	0.0001583	DUF4336	Domain of unknown function (DUF4336)			963.8	569.8	442.8	739.6	860.2	731.7	1726	2547	2257	1900	1910	2345
205235	TRUE	-0.2936	0.9999	2.605	2.159e-08	-0.2441	0.7174					1526	846.5	852.9	824	645.5	1165	10550	5568	3657	920.4	1213	574.2
205517	TRUE	0.08256	0.9999	-0.1193	0.8511	0.8631	0.04488	Aminotran_1_2	Aminotransferase class I and II	GO:0008152-IEA;GO:0030170-IEA;GO:0003824-IEA;GO:0009058-IEA;GO:0008483-IEA;GO:0016740-IEA;GO:0000105-IEA;GO:0004400-IEA	metabolic process-IEA;pyridoxal phosphate binding-IEA;catalytic activity-IEA;biosynthetic process-IEA;transaminase activity-IEA;transferase activity-IEA;histidine biosynthetic process-IEA;histidinol-phosphate transaminase activity-IEA	674.4	756.2	599.7	664.8	938.9	545.4	324	700.1	843.1	1049	1235	1404
205527	TRUE	0.206	0.9999	1.404	0.004595	0.3878	0.6201	Ferritin_2	Ferritin-like domain			84.3	67.32	65.15	72.67	86.65	94.64	279.4	192.7	149.1	124.2	100.6	66.17
205553	TRUE	-0.4911	0.9999	3.083	6.946e-08	1.958	0.00415	NAD_binding_8	NAD(P)-binding Rossmann-like domain	GO:0016491-IEA;GO:0050660-IEA;GO:0050661-IEA;GO:0055114-IEA;GO:0004497-IEA;GO:0005179-IEA;GO:0004499-IEA;GO:0005576-IEA;GO:0033767-IEA	oxidoreductase activity-IEA;flavin adenine dinucleotide binding-IEA;NADP binding-IEA;oxidation-reduction process-IEA;monooxygenase activity-IEA;hormone activity-IEA;N,N-dimethylaniline monooxygenase activity-IEA;extracellular region-IEA;4-hydroxyacetophenone monooxygenase activity-IEA	51.8	18.06	14.07	23.51	17.49	10.73	189.2	382.8	353.2	88.72	207.4	106.3
205801	TRUE	-0.0786	0.9999	-0.3444	0.4459	-0.6028	0.2426	DHHA2	DHHA2 domain	GO:0005737-IEA;GO:0046872-IEA;GO:0004309-IEA;GO:0016020-IEA;GO:0016021-IEA;GO:0016462-IEA;GO:0005634-IEA;GO:0016787-IEA;GO:0006798-IEA	cytoplasm-IEA;metal ion binding-IEA;exopolyphosphatase activity-IEA;membrane-IEA;integral component of membrane-IEA;pyrophosphatase activity-IEA;nucleus-IEA;hydrolase activity-IEA;polyphosphate catabolic process-IEA	998.4	931.9	1542	1152	838.7	1313	970.8	941.3	817.3	747.6	577.5	938.1
206012	TRUE	0.2896	0.9999	3.443	6.711e-07	1.619	0.03472			GO:0016020-IEA;GO:0016021-IEA	membrane-IEA;integral component of membrane-IEA	19.3	52.55	5.923	16.03	61.21	22.44	570.8	385.4	179.4	66.25	150.5	77.98
206144	TRUE	-0.1216	0.9999	-0.7919	0.0643	0.1872	0.793	V-SNARE	Vesicle transport v-SNARE protein N-terminus	GO:0031902-IBA;GO:0005789-IBA;GO:0016192-IEA;GO:0005737-IEA;GO:0012507-IBA;GO:0016020-IEA;GO:0005829-IEA;GO:0016021-IEA;GO:0048280-IBA;GO:0031201-IBA;GO:0061025-IEA;GO:0006891-IBA;GO:0005484-IEA;GO:0005484-IBA;GO:0042147-IBA;GO:0005794-IEA;GO:0005794-IBA;GO:0006810-IEA;GO:0000149-IBA;GO:0006623-IBA;GO:0000324-IEA;GO:0006888-IBA;GO:0006896-IBA;GO:0006886-IEA;GO:0005622-IEA	late endosome membrane-IBA;endoplasmic reticulum membrane-IBA;vesicle-mediated transport-IEA;cytoplasm-IEA;ER to Golgi transport vesicle membrane-IBA;membrane-IEA;cytosol-IEA;integral component of membrane-IEA;vesicle fusion with Golgi apparatus-IBA;SNARE complex-IBA;membrane fusion-IEA;intra-Golgi vesicle-mediated transport-IBA;SNAP receptor activity-IEA;SNAP receptor activity-IBA;retrograde tra…	3513	5805	3777	2906	5363	3743	1766	2469	3317	4436	4377	5982
206351	TRUE	-0.139	0.9999	-0.196	0.6998	0.232	0.7262	UPF0016	Uncharacterized protein family UPF0016	GO:0005801-IEA;GO:0016020-IEA;GO:0016021-IEA;GO:0005794-IEA;GO:0005797-IEA;GO:0000324-IEA;GO:0003674-ND;GO:0006874-IEA	cis-Golgi network-IEA;membrane-IEA;integral component of membrane-IEA;Golgi apparatus-IEA;Golgi medial cisterna-IEA;fungal-type vacuole-IEA;molecular_function-ND;cellular calcium ion homeostasis-IEA	4621	6063	4351	4351	4899	4414	4186	4482	4454	6306	4947	6293
206513	TRUE	-0.1354	0.9999	-0.3724	0.5388	0.243	0.7533			GO:0016020-IEA;GO:0016021-IEA	membrane-IEA;integral component of membrane-IEA	217.3	390.8	203.6	192.4	350.6	191.2	184.8	198	237.7	320.6	262.5	375.7
206554	TRUE	0.2204	0.9999	-0.7541	0.1253	0.0371	0.9702					32.5	74.71	65.89	58.78	79.5	68.3	32.61	22.29	35.88	52.05	42.87	82.71
206624	TRUE	0.05784	0.9999	-0.245	0.5793	0.1804	0.7608	FMO-like	Flavin-binding monooxygenase-like	GO:0004932-IEA;GO:0055085-IEA;GO:0050660-IEA;GO:0016491-IEA;GO:0005739-IEA;GO:0050661-IEA;GO:0016020-IEA;GO:0016021-IEA;GO:0007186-IEA;GO:0055114-IEA;GO:0004497-IEA;GO:0004499-IEA	mating-type factor pheromone receptor activity-IEA;transmembrane transport-IEA;flavin adenine dinucleotide binding-IEA;oxidoreductase activity-IEA;mitochondrion-IEA;NADP binding-IEA;membrane-IEA;integral component of membrane-IEA;G protein-coupled receptor signaling pathway-IEA;oxidation-reduction process-IEA;monooxygenase activity-IEA;N,N-dimethylaniline monooxygenase activity-IEA	712	952.4	864.8	837.9	965.9	833.2	762.1	656.8	710.8	1049	905.6	900.3
206789	TRUE	-0.2293	0.9999	1.053	0.04887	0.5071	0.5135					116.8	118.2	66.64	68.4	94.6	89.76	279.4	220.2	157	126.6	179.4	131.1
206900	TRUE	-0.04401	0.9999	-0.609	0.2311	0.1795	0.8214	BCS1_N	BCS1 N terminal	GO:0000166-IEA;GO:0033617-IEA;GO:0005739-IEA;GO:0034551-IEA;GO:0016020-IEA;GO:0016021-IEA;GO:0007005-IEA;GO:0032981-IEA;GO:0005524-IEA	nucleotide binding-IEA;mitochondrial respiratory chain complex IV assembly-IEA;mitochondrion-IEA;mitochondrial respiratory chain complex III assembly-IEA;membrane-IEA;integral component of membrane-IEA;mitochondrion organization-IEA;mitochondrial respiratory chain complex I assembly-IEA;ATP binding-IEA	590.1	753.7	539.7	494.8	673.3	657.6	271.8	315.9	636.8	345.4	720.1	1049
207053	TRUE	-0.2584	0.9999	-0.05789	0.9258	-0.6844	0.2437					527.1	306.2	415.4	418.9	337.9	285.9	444.6	401.2	352	249.6	274.7	237.5
207071	TRUE	0.007728	0.9999	-1.012	0.01763	0.1144	0.8848	PCMT	Protein-L-isoaspartate(D-aspartate) O-methyltransferase (PCMT)	GO:0005515-IPI;GO:0005737-IEA;GO:0005737-IDA;GO:0070062-IDA;GO:0005829-TAS;GO:0016020-IEA;GO:0016021-IEA;GO:0004719-IEA;GO:0004719-TAS;GO:0016740-IEA;GO:0032259-IEA;GO:1903561-IDA;GO:0030091-TAS;GO:0006464-IEA;GO:0008168-IEA;GO:0005783-TAS;GO:0006479-IEA;GO:0006479-TAS	protein binding-IPI;cytoplasm-IEA;cytoplasm-IDA;extracellular exosome-IDA;cytosol-TAS;membrane-IEA;integral component of membrane-IEA;protein-L-isoaspartate (D-aspartate) O-methyltransferase activity-IEA;protein-L-isoaspartate (D-aspartate) O-methyltransferase activity-TAS;transferase activity-IEA;methylation-IEA;extracellular vesicle-IDA;protein repair-TAS;cellular protein modification process-I…	5382	6889	6022	5371	6445	6594	1874	3467	3712	6128	5373	8151
207145	FALSE	0.07668		1.801	2.501e-07	-0.09726						1.016	0	2.221	0	4.77	0	32.61	32.77	19.06	0	0	1.182
207147	TRUE	-0.15	0.9999	0.2252	0.6761	0.08253	0.9173					282.3	327.6	336.1	264	314.8	272.2	319.6	364.4	427.2	378.6	307.1	313.1
207660	TRUE	-0.005546	0.9999	0.02514	0.9596	-0.1743	0.7434	Rad21_Rec8_N	N terminus of Rad21 / Rec8 like protein	GO:0000794-IEA;GO:0003743-IEA;GO:0034507-IEA;GO:0006417-IEA;GO:0016282-IEA;GO:0001944-IEA;GO:0006915-IEA;GO:1990707-IEA;GO:0034087-IEA;GO:0006473-IEA;GO:0007064-IEA;GO:0003682-IEA;GO:0007420-IEA;GO:0033290-IEA;GO:0006412-IEA;GO:0006974-IEA;GO:0006413-IEA;GO:0048882-IEA;GO:0001731-IEA;GO:0005737-IEA;GO:0005739-IEA;GO:1990414-IEA;GO:0071687-IEA;GO:1902377-IEA;GO:0034990-IEA;GO:0007076-IEA;GO:000072…	condensed nuclear chromosome-IEA;translation initiation factor activity-IEA;chromosome, centromeric outer repeat region-IEA;regulation of translation-IEA;eukaryotic 43S preinitiation complex-IEA;vasculature development-IEA;apoptotic process-IEA;nuclear subtelomeric heterochromatin-IEA;establishment of mitotic sister chromatid cohesion-IEA;protein acetylation-IEA;mitotic sister chromatid cohesion-…	2112	2072	2218	2245	1969	2183	2280	2008	2228	1672	1842	2120
207672	TRUE	-1.082	0.2221	0.8069	0.1238	0.6543	0.3353	Peptidase_M28	Peptidase family M28	GO:0008233-IEA;GO:0046872-IEA;GO:0006508-IEA;GO:0008237-IEA;GO:0004177-IEA;GO:0016787-IEA	peptidase activity-IEA;metal ion binding-IEA;proteolysis-IEA;metallopeptidase activity-IEA;aminopeptidase activity-IEA;hydrolase activity-IEA	3991	1849	1253	1121	967.5	1253	4361	5064	3004	5270	2151	3686
207709	FALSE	-0.2348		-0.2131		-0.2301						1.016	4.926	0	1.069	0	0	1.087	0	0	0	0.875	0
207736	TRUE	-0.08103	0.9999	-0.1315	0.7835	-0.2015	0.7261			GO:0007507-IGI;GO:0007417-IMP;GO:0048589-IGI;GO:0060828-IMP;GO:0048565-IGI;GO:0071733-IGI;GO:0010468-IEA;GO:0035118-IGI;GO:0007064-IEA;GO:0048703-IGI;GO:0007049-IEA;GO:0009303-IGI;GO:0003682-IEA;GO:0070050-IMP;GO:0003146-IGI;GO:0005634-IEA;GO:0006412-IGI	heart development-IGI;central nervous system development-IMP;developmental growth-IGI;regulation of canonical Wnt signaling pathway-IMP;digestive tract development-IGI;transcriptional activation by promoter-enhancer looping-IGI;regulation of gene expression-IEA;embryonic pectoral fin morphogenesis-IGI;mitotic sister chromatid cohesion-IEA;embryonic viscerocranium morphogenesis-IGI;cell cycle-IEA;…	1123	1453	1298	1102	1336	1227	1247	1118	1169	1175	1296	880.2
208093	TRUE	0.2486	0.9999	0.2402	0.5838	-0.0717	0.9179	Peptidase_C14	Caspase domain	GO:0016020-IEA;GO:0016021-IEA	membrane-IEA;integral component of membrane-IEA	1746	1412	2055	2161	1437	2632	2129	2246	1789	1150	1501	2267
208232	TRUE	-0.01922	0.9999	-0.6321	0.1724	1.062	0.02468					573.8	590.3	830.7	617.7	686.9	668.3	279.4	449.7	548.2	2012	1105	1068
[truncated: 13,036 more rows]

## Sheet: Differentially Expressed
JGI Protein ID	isPresent	2h_log2	2h_fdr	8h_log2	8h_fdr	20h_log2	20h_fdr	Pfam Domain	Pfam Domain Description	Mapping GO ID	Mapping GO Term	Ctrl_1 [normalized count]	Ctrl_2 [normalized count]	Ctrl_3 [normalized count]	2h_1 [normalized count]	2h_2 [normalized count]	2h_3 [normalized count]	8h_1 [normalized count]	8h_2 [normalized count]	8h_3 [normalized count]	20h_1 [normalized count]	20h_2 [normalized count]	20h_3 [normalized count]
[truncated: 1,229 more rows]

[truncated: 2 more sheets: Upregulated, Downregulated]
