# Supplementary material for: Combining microfluidics and RNA-sequencing to assess the inducible defensome of a mushroom against nematodes
Source: BMC Genomics. 2019 Mar 25;20:243. doi: 10.1186/s12864-019-5607-3 (PMC6434838; doi:10.1186/s12864-019-5607-3)
Supplement: Supplementary file 7 — OTU read numbers and taxonomic assignments. The file contains of discovered OTUs in each replicate, their percentage and numbers, and every assigned taxonomic units up until genus level. (XLSX 13 kb) [file 12864_2019_5607_MOESM7_ESM.xlsx]

## Sheet: Sheet1
OTU_ID	R1	R2	R3	R4	R5	R6	Domain	Phylum	Class	Order	Family	Genus	OTU_reads	OTU_percent
OTU5	5.15	0	0	0.0708	0.033	0.0153	Bacteria	Proteobacteria	Gammaproteobacteria	Xanthomonadales	Xanthomonadaceae	Stenotrophomonas	1317.28	1.135
OTU13	1.45	0.0891	0	0	0	0	Bacteria	Proteobacteria	Gammaproteobacteria	Xanthomonadales	Xanthomonadaceae	Stenotrophomonas	110.35	0.095
OTU119	0.0121	0	0	0	0	0	Bacteria	Proteobacteria	Gammaproteobacteria	Xanthomonadales	Xanthomonadaceae	Stenotrophomonas	0.11	0
OTU4	0	0	0	0	0.0083	0	Bacteria	Bacteroidetes	Sphingobacteriia	Sphingobacteriales	Sphingobacteriaceae	Sphingobacterium	2.71	0.002
OTU7	22.9	16.3	22.3	22.3	25.4	19	Bacteria	Bacteroidetes					26793.8	23.088
OTU9	14.6	5.85	15.1	13.8	12.7	9.79	Bacteria	Bacteroidetes					8333.44	7.181
OTU14	0.339	1.43	1.07	0.478	0.569	1.55	Bacteria	Firmicutes	Bacilli	Bacillales	Staphylococcaceae	Staphylococcus	267.99	0.231
OTU17	0.823	0.431	1.31	0.956	0.693	0.383	Bacteria	Proteobacteria	Alphaproteobacteria	Rhizobiales	Phyllobacteriaceae	Phyllobacterium	88.24	0.076
OTU2	0.121	0.0297	0.0239	0.0531	0.198	0.199	Bacteria	Proteobacteria	Betaproteobacteria	Burkholderiales	Alcaligenaceae	Achromobacter	1268.14	1.093
OTU22	0.363	0.401	0.0955	0.407	0.14	0.429	Bacteria	Actinobacteria	Actinobacteria	Actinomycetales			15.09	0.013
OTU137	0	0	0	0	0.0083	0	Bacteria	Proteobacteria	Betaproteobacteria	Burkholderiales	Alcaligenaceae	Achromobacter	0.08	0
OTU20	0	0.0297	0.119	0	0	0	Bacteria	Proteobacteria	Gammaproteobacteria	Pseudomonadales	Pseudomonadaceae	Pseudomonas	1.38	0.001
OTU6	26.5	22.1	21.1	23.4	25.1	17.3	Bacteria	Proteobacteria	Gammaproteobacteria	Legionellales	Coxiellaceae	Coxiella	32791	28.255
OTU10	5.66	7.32	9.21	8.34	5.29	8.92	Bacteria	Proteobacteria	Gammaproteobacteria	Oceanospirillales	Halomonadaceae	Halomonas	5503.02	4.742
OTU12	3.63	4.83	5.08	5.14	4.03	9.76	Bacteria	Proteobacteria	Gammaproteobacteria	Oceanospirillales	Halomonadaceae	Halomonas	2724.23	2.347
OTU23	0	0	0.0716	0	0.033	0.505	Bacteria	Proteobacteria	Gammaproteobacteria	Oceanospirillales	Halomonadaceae	Halomonas	4.79	0.004
OTU21	0.0242	0.386	0.0716	0.407	0.066	0.046	Bacteria	Proteobacteria	Gammaproteobacteria	Alteromonadales	Alteromonadaceae	Marinobacter	9.04	0.008
OTU11	3.61	4.8	5.49	5.05	4.55	5.94	Bacteria	Proteobacteria	Gammaproteobacteria	Alteromonadales	Shewanellaceae	Shewanella	2840.96	2.448
OTU3	7.23	20.5	5.39	5.69	13.1	8.79	Bacteria	Proteobacteria	Gammaproteobacteria	Enterobacteriales	Enterobacteriaceae	EscherichiaShigella	25979.6	22.386
OTU19	0.133	0	0.298	0	0.116	0.245	Bacteria	Proteobacteria	Gammaproteobacteria	Enterobacteriales	Enterobacteriaceae	Serratia	11.48	0.01
OTU24	0.375	0.386	0.525	0.691	0.495	0.49	Bacteria	Proteobacteria	Gammaproteobacteria	Enterobacteriales	Enterobacteriaceae		23.81	0.021
OTU8	4.4	11	8.25	7.31	5.29	9.65	Bacteria	Proteobacteria	Betaproteobacteria	Burkholderiales	Oxalobacteraceae	Herbaspirillum	6976.8	6.012
OTU15	0.907	1.99	1.64	2.57	0.916	2.53	Bacteria	Proteobacteria	Betaproteobacteria	Burkholderiales	Oxalobacteraceae	Janthinobacterium	370.41	0.319
OTU16	1.26	0.52	1.09	2.71	0.866	2.97	Bacteria	Proteobacteria	Betaproteobacteria	Burkholderiales	Burkholderiaceae	Burkholderia	333.33	0.287
OTU18	0.52	1.56	1.68	0.62	0.346	1.42	Bacteria	Proteobacteria	Betaproteobacteria	Burkholderiales	Comamonadaceae	Variovorax	128.45	0.111
OTU1	0	0.0149	0	0	0.0248	0.0306	Bacteria	Proteobacteria	Gammaproteobacteria	Xanthomonadales	Xanthomonadaceae	Stenotrophomonas	156.77	0.135
